# Supplementary material for: The human cytoplasmic dynein interactome reveals novel activators of motility
Source: eLife. 2017 Jul 18;6:e28257. doi: 10.7554/eLife.28257 (PMC5533585; doi:10.7554/eLife.28257)
Supplement: Supplementary file 1. — This excel file contains all of the mass spectrometry data referenced in the manuscript. The first blue tab corresponds to the Flag immunoprecipitation experiment in Figure 1B. The second blue tab contains the dynein core subunits detected in the Flag immunoprecipitation experiment, corresponding to Figure 1C. The purple tab contains all mass spectrometry data related to Figure 2. The pink tabs contain all of the dynein/dynactin interactome mass spectrometry data. This data was used to generate Figure 3C. The green tabs contain all of the activator interactome mass spectrometry data. This data was used to generate Figure 6 and Figure 6—figure supplement 1. ‘NT’ and ‘CT’ indicate that the BioID tag was on the N-terminus or C-terminus of the full-length protein, respectively. DOI: http://dx.doi.org/10.7554/eLife.28257.017 [file elife-28257-supp1.xlsx]

## Sheet: IC2 FLAG IP (Fig. 1B)
				IC2-BioID FLAG IP										BioID control FLAG IP
				distributed normalized spectral abundance factor (dNSAF)					distributed Spectral Counts					distributed normalized spectral abundance factor (dNSAF)					distributed Spectral Counts
NCBI_Gene	Description	enrichment ratio	p-value	dNSAF 1	dNSAF 2	dNSAF 3	dNSAF 4	avg dNSAF	dSC 1	dSC 2	dSC 3	dSC 4	avg dSCs	dNSAF 1	dNSAF 2	dNSAF 3	dNSAF 4	avg dNSAF	dSC 1	dSC 2	dSC 3	dSC 4	avg dSCs
PAFAH1B1	platelet-activating factor acetylhydrolase IB subunit alpha [Homo sapiens]	∞	0.000359087	0.00041951	0.00082897	0.00080898	0.00066624	0.000680925	8	9	15	11	10.75	0	0	0	0	0	0	0	0	0	0
DNAH7	dynein heavy chain 7, axonemal [Homo sapiens]	∞	0.00147788	0.00029386	0.00039416	0.00015936	0.00024067	0.000272013	55	42	29	39	41.25	0	0	0	0	0	0	0	0	0	0
NDUFA9	NADH dehydrogenase [ubiquinone] 1 alpha subcomplex subunit 9, mitochondrial precursor [Homo sapiens]	∞	0.00236676	0.00022811	0.00010017	0.00011731	0.00013174	0.000144333	4	1	2	2	2.25	0	0	0	0	0	0	0	0	0	0
DYNC1I1	cytoplasmic dynein 1 intermediate chain 1 isoform b [Homo sapiens]	∞	0.00425406	0.00068258	0.00020285	0.00042982	0.00043511	0.00043759	19.9379	3.37326	12.2072	11.0036	11.6305	0	0	0	0	0	0	0	0	0	0
RASEF	1 genes:RASEF.gi|40255119|ref|NP_689786.2|:RASEF:ras and EF-hand domain-containing protein [Homo sapiens] ;gi|530390577|ref|XP_005251787.1|:RASEF:PREDICTED: ras and EF-hand domain-containing protein isoform X1 [Homo sapiens] ;	∞	0.0107808	0.00011622	5.103e-05	5.976e-05	3.356e-05	6.51425e-05	4	1	2	1	2	0	0	0	0	0	0	0	0	0	0
UBE3C	1 genes:UBE3C.gi|187960100|ref|NP_055486.2|:UBE3C:ubiquitin-protein ligase E3C [Homo sapiens] ;gi|530387309|ref|XP_005249621.1|:UBE3C:PREDICTED: ubiquitin-protein ligase E3C isoform X2 [Homo sapiens] ;	∞	0.0367233	3.97e-05	3.487e-05	6.125e-05	0	4.52733e-05	2	1	3	0	1.5	0	0	0	0	0	0	0	0	0	0
BAG6	1 genes:BAG6. 17 proteins in this group did not match any genes. gi|149158692|ref|NP_004630.3|:BAG6:large proline-rich protein BAG6 isoform a [Homo sapiens] ;gi|149158696|ref|NP_001092004.1|:BAG6:large proline-rich protein BAG6 isoform b [Homo sapiens] ;gi|314122231|ref|NP_001186626.1|:BAG6:large proline-rich protein BAG6 isoform c [Homo sapiens] ;gi|314122233|ref|NP_001186627.1|:BAG6:large proli…	∞	0.038577	3.799e-05	0	3.907e-05	6.581e-05	4.76233e-05	2	0	2	3	1.75	0	0	0	0	0	0	0	0	0	0
RPAP1	1 genes:RPAP1. 1 proteins in this group did not match any genes. gi|530405670|ref|XP_005254354.1|:RPAP1:PREDICTED: RNA polymerase II-associated protein 1 isoform X1 [Homo sapiens] ;gi|578826819|ref|XP_006720533.1|:PREDICTED: RNA polymerase II-associated protein 1 isoform X3 [Homo sapiens] ;	∞	0.0393957	1.543e-05	2.711e-05	3.175e-05	0	2.47633e-05	1	1	2	0	1	0	0	0	0	0	0	0	0	0	0
GBF1	1 genes:GBF1. 1 proteins in this group did not match any genes. gi|313747582|ref|NP_001186307.1|:GBF1:Golgi-specific brefeldin A-resistance guanine nucleotide exchange factor 1 isoform 2 [Homo sapiens] ;gi|313747584|ref|NP_001186308.1|:GBF1:Golgi-specific brefeldin A-resistance guanine nucleotide exchange factor 1 isoform 3 [Homo sapiens] ;gi|4758416|ref|NP_004184.1|:GBF1:Golgi-specific brefeldin…	∞	0.0394506	1.158e-05	2.035e-05	1.191e-05	0	1.46133e-05	1	1	1	0	0.75	0	0	0	0	0	0	0	0	0	0
METTL15	1 genes:METTL15. 2 proteins in this group did not match any genes. gi|165377202|ref|NP_689849.2|:METTL15:probable methyltransferase-like protein 15 isoform 2 [Homo sapiens] ;gi|165377209|ref|NP_001107000.1|:METTL15:probable methyltransferase-like protein 15 isoform 1 [Homo sapiens] ;gi|578820371|ref|XP_006718225.1|:PREDICTED: probable methyltransferase-like protein 15 isoform X2 [Homo sapiens] ;g…	∞	0.0430777	0.00015751	0	8.1e-05	0.00018192	0.000140143	2	0	1	2	1.25	0	0	0	0	0	0	0	0	0	0
VBP1	prefoldin subunit 3 [Homo sapiens]	∞	0.0465683	0.00032741	0	0.00067347	0.00037816	0.00045968	3	0	6	3	3	0	0	0	0	0	0	0	0	0	0
DYNLT3	dynein light chain Tctex-type 3 [Homo sapiens]	∞	0.0489632	0.0177929	0.00260444	0.0165841	0.00342519	0.0101017	96	8	87	16	51.75	0	0	0	0	0	0	0	0	0	0
MTO1	1 genes:MTO1.gi|183227703|ref|NP_001116698.1|:MTO1:protein MTO1 homolog, mitochondrial isoform c [Homo sapiens] ;gi|19882217|ref|NP_598400.1|:MTO1:protein MTO1 homolog, mitochondrial isoform b [Homo sapiens] ;gi|578812649|ref|XP_006715508.1|:MTO1:PREDICTED: protein MTO1 homolog, mitochondrial isoform X2 [Homo sapiens] ;gi|74024895|ref|NP_036255.2|:MTO1:protein MTO1 homolog, mitochondrial isoform …	∞	0.0569526	8.811e-05	0.00010318	0	3.392e-05	7.507e-05	3	2	0	1	1.5	0	0	0	0	0	0	0	0	0	0
COX15	1 genes:COX15. 1 proteins in this group did not match any genes. gi|17921985|ref|NP_510870.1|:COX15:cytochrome c oxidase assembly protein COX15 homolog isoform 1 [Homo sapiens] ;gi|17921987|ref|NP_004367.2|:COX15:cytochrome c oxidase assembly protein COX15 homolog isoform 2 [Homo sapiens] ;gi|530393090|ref|XP_005269596.1|:PREDICTED: cytochrome c oxidase assembly protein COX15 homolog isoform X1 […	∞	0.0618093	5.244e-05	0	5.393e-05	0.00012113	7.58333e-05	1	0	1	2	1	0	0	0	0	0	0	0	0	0	0
CHCHD4	1 genes:CHCHD4.gi|148612859|ref|NP_001091972.1|:CHCHD4:mitochondrial intermembrane space import and assembly protein 40 isoform 1 [Homo sapiens] ;gi|21389469|ref|NP_653237.1|:CHCHD4:mitochondrial intermembrane space import and assembly protein 40 isoform 2 [Homo sapiens] ;	∞	0.0618129	0.00015141	0	0.00015572	0.00034976	0.000218963	1	0	1	2	1	0	0	0	0	0	0	0	0	0	0
AUP1	1 genes:AUP1.gi|31712030|ref|NP_853553.1|:AUP1:ancient ubiquitous protein 1 [Homo sapiens] ;gi|530367753|ref|XP_005264449.1|:AUP1:PREDICTED: ancient ubiquitous protein 1 isoform X1 [Homo sapiens] ;	∞	0.0712325	0.00010488	0.00018422	5.393e-05	0	0.000114343	2	2	1	0	1.25	0	0	0	0	0	0	0	0	0	0
PAF1	1 genes:PAF1.gi|378744165|ref|NP_001243755.1|:PAF1:RNA polymerase II-associated factor 1 homolog isoform 2 [Homo sapiens] ;gi|42476169|ref|NP_061961.2|:PAF1:RNA polymerase II-associated factor 1 homolog isoform 1 [Homo sapiens] ;	∞	0.103656	0	0.00031146	9.118e-05	0.0001024	0.000168347	0	4	2	2	2	0	0	0	0	0	0	0	0	0	0
HAUS5	1 genes:HAUS5. 1 proteins in this group did not match any genes. gi|149944680|ref|NP_056117.1|:HAUS5:HAUS augmin-like complex subunit 5 [Homo sapiens] ;gi|578834213|ref|XP_006723182.1|:PREDICTED: HAUS augmin-like complex subunit 5 isoform X2 [Homo sapiens] ;	∞	0.1069	3.396e-05	0	0.00017466	7.846e-05	9.56933e-05	1	0	5	2	2	0	0	0	0	0	0	0	0	0	0
HSPBP1	1 genes:HSPBP1. 1 proteins in this group did not match any genes. gi|194294548|ref|NP_001123578.1|:HSPBP1:hsp70-binding protein 1 [Homo sapiens] ;gi|530416102|ref|XP_005258760.1|:PREDICTED: hsp70-binding protein 1 isoform X4 [Homo sapiens] ;	∞	0.111725	5.989e-05	0	6.159e-05	0.00020752	0.000109667	1	0	1	3	1.25	0	0	0	0	0	0	0	0	0	0
HERC6	1 genes:HERC6.gi|259089405|ref|NP_001158608.1|:HERC6:probable E3 ubiquitin-protein ligase HERC6 isoform 2 [Homo sapiens] ;gi|530377873|ref|XP_005263140.1|:HERC6:PREDICTED: probable E3 ubiquitin-protein ligase HERC6 isoform X1 [Homo sapiens] ;gi|61563742|ref|NP_060382.3|:HERC6:probable E3 ubiquitin-protein ligase HERC6 isoform 1 [Homo sapiens] ;	∞	0.134038	2.181e-05	0	2.243e-05	0	2.212e-05	1	0	1	0	0.5	0	0	0	0	0	0	0	0	0	0
E2F1	transcription factor E2F1 [Homo sapiens]	∞	0.134038	4.92e-05	0	5.06e-05	0	4.99e-05	1	0	1	0	0.5	0	0	0	0	0	0	0	0	0	0
IPP	1 genes:IPP. 1 proteins in this group did not match any genes. gi|5174473|ref|NP_005888.1|:IPP:actin-binding protein IPP isoform 1 [Homo sapiens] ;gi|578799062|ref|XP_006710685.1|:PREDICTED: actin-binding protein IPP isoform X3 [Homo sapiens] ;	∞	0.134038	3.681e-05	0	3.786e-05	0	3.7335e-05	1	0	1	0	0.5	0	0	0	0	0	0	0	0	0	0
WRN	Werner syndrome ATP-dependent helicase [Homo sapiens]	∞	0.134039	1.501e-05	0	1.544e-05	0	1.5225e-05	1	0	1	0	0.5	0	0	0	0	0	0	0	0	0	0
AMH	muellerian-inhibiting factor precursor [Homo sapiens]	∞	0.134039	3.839e-05	0	3.949e-05	0	3.894e-05	1	0	1	0	0.5	0	0	0	0	0	0	0	0	0	0
	0 genes:. 2 proteins in this group did not match any genes. gi|49087132|ref|NP_005398.1|:sal-like protein 2 [Homo sapiens] ;gi|578826056|ref|XP_005268040.2|:PREDICTED: sal-like protein 2 isoform X1 [Homo sapiens] ;	∞	0.135049	0	0	4.392e-05	4.932e-05	4.662e-05	0	0	2	2	1	0	0	0	0	0	0	0	0	0	0
POLR1B	1 genes:POLR1B.gi|212286172|ref|NP_001131076.1|:POLR1B:DNA-directed RNA polymerase I subunit RPA2 isoform 2 [Homo sapiens] ;gi|33469941|ref|NP_061887.2|:POLR1B:DNA-directed RNA polymerase I subunit RPA2 isoform 1 [Homo sapiens] ;gi|544346184|ref|NP_001269708.1|:POLR1B:DNA-directed RNA polymerase I subunit RPA2 isoform 6 [Homo sapiens] ;gi|544346191|ref|NP_001269705.1|:POLR1B:DNA-directed RNA poly…	∞	0.13505	0	0	2.049e-05	2.301e-05	2.175e-05	0	0	1	1	0.5	0	0	0	0	0	0	0	0	0	0
GUF1	translation factor GUF1, mitochondrial [Homo sapiens]	∞	0.135052	0	0	3.305e-05	3.712e-05	3.5085e-05	0	0	1	1	0.5	0	0	0	0	0	0	0	0	0	0
AAAS	1 genes:AAAS. 2 proteins in this group did not match any genes. gi|12962937|ref|NP_056480.1|:AAAS:aladin isoform 1 [Homo sapiens] ;gi|291045307|ref|NP_001166937.1|:AAAS:aladin isoform 2 [Homo sapiens] ;gi|578824274|ref|XP_006719680.1|:PREDICTED: aladin isoform X1 [Homo sapiens] ;gi|578824276|ref|XP_006719681.1|:PREDICTED: aladin isoform X2 [Homo sapiens] ;	∞	0.135629	3.938e-05	0	0	4.548e-05	4.243e-05	1	0	0	1	0.5	0	0	0	0	0	0	0	0	0	0
AFG3L2	AFG3-like protein 2 [Homo sapiens]	∞	0.13563	2.698e-05	0	0	3.116e-05	2.907e-05	1	0	0	1	0.5	0	0	0	0	0	0	0	0	0	0
FNDC5	1 genes:FNDC5.gi|288541422|ref|NP_001165412.1|:FNDC5:fibronectin type III domain-containing protein 5 isoform 1 [Homo sapiens] ;gi|511094000|ref|NP_715637.2|:FNDC5:fibronectin type III domain-containing protein 5 isoform 2 preproprotein [Homo sapiens] ;	∞	0.135631	0.00014052	0	0	0.0001623	0.00015141	1	0	0	1	0.5	0	0	0	0	0	0	0	0	0	0
UFD1L	1 genes:UFD1L. 3 proteins in this group did not match any genes. gi|241982785|ref|NP_001030324.2|:UFD1L:ubiquitin fusion degradation protein 1 homolog isoform B [Homo sapiens] ;gi|29501813|ref|NP_005650.2|:UFD1L:ubiquitin fusion degradation protein 1 homolog isoform A [Homo sapiens] ;gi|530426285|ref|XP_005261333.1|:PREDICTED: ubiquitin fusion degradation protein 1 homolog isoform X1 [Homo sapien…	∞	0.135631	8.083e-05	0	0	9.336e-05	8.7095e-05	1	0	0	1	0.5	0	0	0	0	0	0	0	0	0	0
	PREDICTED: T-complex protein 11-like protein 1 isoform X1 [Homo sapiens]	∞	0.135961	0	7.419e-05	8.688e-05	0	8.0535e-05	0	1	2	0	0.75	0	0	0	0	0	0	0	0	0	0
SMC6	1 genes:SMC6. 2 proteins in this group did not match any genes. gi|214010216|ref|NP_001135758.1|:SMC6:structural maintenance of chromosomes protein 6 [Homo sapiens] ;gi|530367077|ref|XP_005262685.1|:PREDICTED: structural maintenance of chromosomes protein 6 isoform X2 [Homo sapiens] ;gi|578803172|ref|XP_006712166.1|:PREDICTED: structural maintenance of chromosomes protein 6 isoform X3 [Homo sapie…	∞	0.139883	0	3.461e-05	0	4.552e-05	4.0065e-05	0	1	0	2	0.75	0	0	0	0	0	0	0	0	0	0
GNAS	1 genes:GNAS. 3 proteins in this group did not match any genes. gi|117938759|ref|NP_536350.2|:GNAS:protein GNAS isoform XLas [Homo sapiens] ;gi|117938762|ref|NP_001070956.1|:GNAS:protein GNAS isoform f [Homo sapiens] ;gi|117938765|ref|NP_001070957.1|:GNAS:protein GNAS isoform g [Homo sapiens] ;gi|18426900|ref|NP_536351.1|:GNAS:protein GNAS isoform GNASS [Homo sapiens] ;gi|4504047|ref|NP_000507.1|…	∞	0.147461	0	3.642e-05	0	2.395e-05	3.0185e-05	0	1	0	1	0.5	0	0	0	0	0	0	0	0	0	0
SECISBP2L	1 genes:SECISBP2L.gi|301601632|ref|NP_001180418.1|:SECISBP2L:selenocysteine insertion sequence-binding protein 2-like isoform 1 [Homo sapiens] ;gi|60685227|ref|NP_055516.2|:SECISBP2L:selenocysteine insertion sequence-binding protein 2-like isoform 2 [Homo sapiens] ;	∞	0.147463	0	6.86e-05	0	4.511e-05	5.6855e-05	0	2	0	2	1	0	0	0	0	0	0	0	0	0	0
DDX11	1 genes:DDX11. 6 proteins in this group did not match any genes. gi|100913202|ref|NP_085911.2|:DDX11:probable ATP-dependent RNA helicase DDX11 isoform 1 [Homo sapiens] ;gi|100913204|ref|NP_004390.3|:DDX11:probable ATP-dependent RNA helicase DDX11 isoform 2 [Homo sapiens] ;gi|380420356|ref|NP_001244073.1|:DDX11:probable ATP-dependent RNA helicase DDX11 isoform 3 [Homo sapiens] ;gi|380420358|ref|NP…	∞	0.15536	0	4.168e-05	2.441e-05	0	3.3045e-05	0	1	1	0	0.5	0	0	0	0	0	0	0	0	0	0
TRAPPC9	1 genes:TRAPPC9. 2 proteins in this group did not match any genes. gi|238624122|ref|NP_113654.4|:TRAPPC9:trafficking protein particle complex subunit 9 isoform a [Homo sapiens] ;gi|530389349|ref|XP_005251134.1|:PREDICTED: trafficking protein particle complex subunit 9 isoform X1 [Homo sapiens] ;gi|578816197|ref|XP_006716727.1|:PREDICTED: trafficking protein particle complex subunit 9 isoform X2 […	∞	0.155365	0	3.031e-05	1.775e-05	0	2.403e-05	0	1	1	0	0.5	0	0	0	0	0	0	0	0	0	0
BMI1	2 genes:BMI1,COMMD3-BMI1.gi|27883842|ref|NP_005171.4|:BMI1:polycomb complex protein BMI-1 [Homo sapiens] ;gi|323276616|ref|NP_001190991.1|:COMMD3-BMI1:COMMD3-BMI1 read-through protein [Homo sapiens] ;	∞	0.155373	0	0.00023168	0.00013566	0	0.00018367	0	2	2	0	1	0	0	0	0	0	0	0	0	0	0
ELOVL5	1 genes:ELOVL5. 1 proteins in this group did not match any genes. gi|338827646|ref|NP_001229757.1|:ELOVL5:elongation of very long chain fatty acids protein 5 isoform 2 [Homo sapiens] ;gi|530382330|ref|XP_005249324.1|:PREDICTED: elongation of very long chain fatty acids protein 5 isoform X2 [Homo sapiens] ;	∞	0.155373	0	0.00011584	6.783e-05	0	9.1835e-05	0	1	1	0	0.5	0	0	0	0	0	0	0	0	0	0
NOL12	nucleolar protein 12 [Homo sapiens]	∞	0.155375	0	0.0003546	0.00020763	0	0.000281115	0	2	2	0	1	0	0	0	0	0	0	0	0	0	0
DCD	1 genes:DCD. 1 proteins in this group did not match any genes. gi|16751921|ref|NP_444513.1|:DCD:dermcidin preproprotein [Homo sapiens] ;gi|530399720|ref|XP_005268684.1|:PREDICTED: dermcidin isoform X1 [Homo sapiens] ;	∞	0.155376	0	0.00068663	0.00040204	0	0.000544335	0	2	2	0	1	0	0	0	0	0	0	0	0	0	0
RPUSD3	1 genes:RPUSD3.gi|216548145|ref|NP_775930.2|:RPUSD3:RNA pseudouridylate synthase domain-containing protein 3 isoform 1 [Homo sapiens] ;gi|216548152|ref|NP_001136019.1|:RPUSD3:RNA pseudouridylate synthase domain-containing protein 3 isoform 2 [Homo sapiens] ;	∞	0.155378	0	0.00021518	0.00012599	0	0.000170585	0	2	2	0	1	0	0	0	0	0	0	0	0	0	0
ERF	1 genes:ERF. 2 proteins in this group did not match any genes. gi|156104872|ref|NP_006485.2|:ERF:ETS domain-containing transcription factor ERF [Homo sapiens] ;gi|530415978|ref|XP_005258700.1|:PREDICTED: ETS domain-containing transcription factor ERF isoform X1 [Homo sapiens] ;gi|578834114|ref|XP_006723143.1|:PREDICTED: ETS domain-containing transcription factor ERF isoform X4 [Homo sapiens] ;	∞	0.155379	0	0.00013783	8.07e-05	0	0.000109265	0	2	2	0	1	0	0	0	0	0	0	0	0	0	0
DCAF6	1 genes:DCAF6.gi|312176366|ref|NP_001185885.1|:DCAF6:DDB1- and CUL4-associated factor 6 isoform c [Homo sapiens] ;gi|312176368|ref|NP_001185886.1|:DCAF6:DDB1- and CUL4-associated factor 6 isoform d [Homo sapiens] ;gi|530365060|ref|XP_005245388.1|:DCAF6:PREDICTED: DDB1- and CUL4-associated factor 6 isoform X1 [Homo sapiens] ;gi|530365062|ref|XP_005245389.1|:DCAF6:PREDICTED: DDB1- and CUL4-associat…	∞	0.15538	0	7.942e-05	4.65e-05	0	6.296e-05	0	2	2	0	1	0	0	0	0	0	0	0	0	0	0
AMFR	1 genes:AMFR.gi|21071001|ref|NP_001135.3|:AMFR:E3 ubiquitin-protein ligase AMFR [Homo sapiens] ;gi|530423779|ref|XP_005255947.1|:AMFR:PREDICTED: E3 ubiquitin-protein ligase AMFR isoform X2 [Homo sapiens] ;	∞	0.157493	3.344e-05	5.873e-05	0	0	4.6085e-05	1	1	0	0	0.5	0	0	0	0	0	0	0	0	0	0
ASNA1	ATPase ASNA1 [Homo sapiens]	∞	0.157506	6.178e-05	0.00010852	0	0	8.515e-05	1	1	0	0	0.5	0	0	0	0	0	0	0	0	0	0
DNAJB2	1 genes:DNAJB2.gi|27151736|ref|NP_006727.2|:DNAJB2:dnaJ homolog subfamily B member 2 isoform b [Homo sapiens] ;gi|88501736|ref|NP_001034639.1|:DNAJB2:dnaJ homolog subfamily B member 2 isoform a [Homo sapiens] ;	∞	0.158577	0	0	0.00013649	7.664e-05	0.000106565	0	0	2	1	0.75	0	0	0	0	0	0	0	0	0	0
TYSND1	1 genes:TYSND1.gi|94400921|ref|NP_775826.2|:TYSND1:peroxisomal leader peptide-processing protease isoform a [Homo sapiens] ;gi|94400923|ref|NP_001035363.1|:TYSND1:peroxisomal leader peptide-processing protease isoform b [Homo sapiens] ;	∞	0.158577	0	0	7.813e-05	4.387e-05	6.1e-05	0	0	2	1	0.75	0	0	0	0	0	0	0	0	0	0
ILK	1 genes:ILK.gi|510785740|ref|NP_001265370.1|:ILK:integrin-linked protein kinase isoform 2 [Homo sapiens] ;gi|530395319|ref|XP_005252961.1|:ILK:PREDICTED: integrin-linked protein kinase isoform X3 [Homo sapiens] ;	∞	0.165798	0.00010997	0	5.655e-05	0	8.326e-05	2	0	1	0	0.75	0	0	0	0	0	0	0	0	0	0
H2AFY	1 genes:H2AFY.gi|20336746|ref|NP_613075.1|:H2AFY:core histone macro-H2A.1 isoform 1 [Homo sapiens] ;gi|530380257|ref|XP_005272189.1|:H2AFY:PREDICTED: core histone macro-H2A.1 isoform X3 [Homo sapiens] ;gi|530380261|ref|XP_005272191.1|:H2AFY:PREDICTED: core histone macro-H2A.1 isoform X5 [Homo sapiens] ;gi|530380263|ref|XP_005272192.1|:H2AFY:PREDICTED: core histone macro-H2A.1 isoform X6 [Homo sap…	∞	0.170705	5.827e-05	0	0.00011985	0	8.906e-05	1	0	2	0	0.75	0	0	0	0	0	0	0	0	0	0
C5orf34	1 genes:C5orf34. 1 proteins in this group did not match any genes. gi|38348408|ref|NP_940968.1|:C5orf34:uncharacterized protein C5orf34 [Homo sapiens] ;gi|578809919|ref|XP_006714536.1|:PREDICTED: uncharacterized protein C5orf34 isoform X1 [Homo sapiens] ;	∞	0.170712	3.37e-05	0	6.932e-05	0	5.151e-05	1	0	2	0	0.75	0	0	0	0	0	0	0	0	0	0
SMC1A	1 genes:SMC1A.gi|30581135|ref|NP_006297.2|:SMC1A:structural maintenance of chromosomes protein 1A isoform 1 [Homo sapiens] ;gi|527317371|ref|NP_001268392.1|:SMC1A:structural maintenance of chromosomes protein 1A isoform 2 [Homo sapiens] ;	∞	0.170716	3.487e-05	0	7.173e-05	0	5.33e-05	2	0	4	0	1.5	0	0	0	0	0	0	0	0	0	0
KIF1A	kinesin-like protein KIF1A isoform 1 [Homo sapiens]	∞	0.181503	6e-06	0	0	1.387e-05	9.935e-06	0.5	0	0	1	0.375	0	0	0	0	0	0	0	0	0	0
PRPS1L1	ribose-phosphate pyrophosphokinase 3 [Homo sapiens]	∞	0.182736	0	3.959e-05	9.271e-05	0	6.615e-05	0	0.333333	1.33333	0	0.416667	0	0	0	0	0	0	0	0	0	0
	1 genes:FARP2. 1 proteins in this group did not match any genes. gi|530371674|ref|XP_005247106.1|:PREDICTED: FERM, RhoGEF and pleckstrin domain-containing protein 2 isoform X1 [Homo sapiens] ;gi|530371676|ref|XP_005247107.1|:FARP2:PREDICTED: FERM, RhoGEF and pleckstrin domain-containing protein 2 isoform X2 [Homo sapiens] ;gi|545478189|ref|NP_001269913.1|:FARP2:FERM, RhoGEF and pleckstrin domain-…	∞	0.219761	0	7.166e-05	2.098e-05	0	4.632e-05	0	2	1	0	0.75	0	0	0	0	0	0	0	0	0	0
FAR2	1 genes:FAR2.gi|422398861|ref|NP_001258712.1|:FAR2:fatty acyl-CoA reductase 2 isoform 1 [Homo sapiens] ;gi|422398866|ref|NP_001258713.1|:FAR2:fatty acyl-CoA reductase 2 isoform 2 [Homo sapiens] ;	∞	0.222474	4.175e-05	0.00014666	0	0	9.4205e-05	1	2	0	0	0.75	0	0	0	0	0	0	0	0	0	0
DNAH14	1 genes:DNAH14.gi|223555935|ref|NP_001364.1|:DNAH14:dynein heavy chain 14, axonemal isoform 1 [Homo sapiens] ;gi|578802138|ref|XP_006711798.1|:DNAH14:PREDICTED: dynein heavy chain 14, axonemal isoform X1 [Homo sapiens] ;	∞	0.256439	0	5.019e-05	9.79e-06	0	2.999e-05	0	6	2	0	2	0	0	0	0	0	0	0	0	0	0
UQCRQ	cytochrome b-c1 complex subunit 8 [Homo sapiens]	∞	0.355918	0.00078658	0	0	0	0.00078658	3	0	0	0	0.75	0	0	0	0	0	0	0	0	0	0
DNAJB12	1 genes:DNAJB12.gi|530393896|ref|XP_005269988.1|:DNAJB12:PREDICTED: dnaJ homolog subfamily B member 12 isoform X1 [Homo sapiens] ;gi|530393899|ref|XP_005269989.1|:DNAJB12:PREDICTED: dnaJ homolog subfamily B member 12 isoform X2 [Homo sapiens] ;	∞	0.355918	0	0	0.0003228	0	0.0003228	0	0	6	0	1.5	0	0	0	0	0	0	0	0	0	0
MRPS12	28S ribosomal protein S12, mitochondrial precursor [Homo sapiens]	∞	0.355918	0.00031159	0	0	0	0.00031159	2	0	0	0	0.5	0	0	0	0	0	0	0	0	0	0
MARCKSL1	MARCKS-related protein [Homo sapiens]	∞	0.355918	0	0	0	0.00025469	0.00025469	0	0	0	2	0.5	0	0	0	0	0	0	0	0	0	0
PSMB2	1 genes:PSMB2.gi|315139006|ref|NP_001186708.1|:PSMB2:proteasome subunit beta type-2 isoform 2 [Homo sapiens] ;gi|4506195|ref|NP_002785.1|:PSMB2:proteasome subunit beta type-2 isoform 1 [Homo sapiens] ;	∞	0.355918	0	0	0.00025127	0	0.00025127	0	0	2	0	0.5	0	0	0	0	0	0	0	0	0	0
	PREDICTED: 40S ribosomal protein S8-like [Homo sapiens]	∞	0.355918	0	0	0.00023033	0	0.00023033	0	0	2.16667	0	0.541667	0	0	0	0	0	0	0	0	0	0
HLA-E	HLA class I histocompatibility antigen, alpha chain E precursor [Homo sapiens]	∞	0.355918	0	0.00021097	0	0	0.00021097	0	2	0	0	0.5	0	0	0	0	0	0	0	0	0	0
FAM3C	protein FAM3C precursor [Homo sapiens]	∞	0.355918	0.00018943	0	0	0	0.00018943	2	0	0	0	0.5	0	0	0	0	0	0	0	0	0	0
ATP5SL	1 genes:ATP5SL. 1 proteins in this group did not match any genes. gi|268830752|ref|NP_001161339.1|:ATP5SL:ATP synthase subunit s-like protein isoform 1 [Homo sapiens] ;gi|268832172|ref|NP_060505.2|:ATP5SL:ATP synthase subunit s-like protein isoform 4 [Homo sapiens] ;gi|268832194|ref|NP_001161343.1|:ATP5SL:ATP synthase subunit s-like protein isoform 5 [Homo sapiens] ;gi|578834591|ref|XP_006723321.…	∞	0.355918	0	0	0.00016815	0	0.00016815	0	0	2	0	0.5	0	0	0	0	0	0	0	0	0	0
DDX19B	2 genes:DDX19A,DDX19B. 2 proteins in this group did not match any genes. gi|380503835|ref|NP_001244101.1|:DDX19B:ATP-dependent RNA helicase DDX19B isoform 4 [Homo sapiens] ;gi|380503839|ref|NP_001244104.1|:DDX19B:ATP-dependent RNA helicase DDX19B isoform 5 [Homo sapiens] ;gi|530424073|ref|XP_005256087.1|:PREDICTED: ATP-dependent RNA helicase DDX19A isoform X2 [Homo sapiens] ;gi|578828798|ref|XP_0…	∞	0.355918	0	0.00016673	0	0	0.00016673	0	2	0	0	0.5	0	0	0	0	0	0	0	0	0	0
GOLM1	Golgi membrane protein 1 [Homo sapiens]	∞	0.355918	0	0	0.00011028	0	0.00011028	0	0	2	0	0.5	0	0	0	0	0	0	0	0	0	0
	protein FAM83D [Homo sapiens]	∞	0.355918	0	0	0.00010786	0	0.00010786	0	0	3	0	0.75	0	0	0	0	0	0	0	0	0	0
MAPKAP1	1 genes:MAPKAP1.gi|13129138|ref|NP_077022.1|:MAPKAP1:target of rapamycin complex 2 subunit MAPKAP1 isoform 2 [Homo sapiens] ;gi|56788401|ref|NP_001006619.1|:MAPKAP1:target of rapamycin complex 2 subunit MAPKAP1 isoform 5 [Homo sapiens] ;gi|56788405|ref|NP_001006620.1|:MAPKAP1:target of rapamycin complex 2 subunit MAPKAP1 isoform 3 [Homo sapiens] ;gi|56788407|ref|NP_001006618.1|:MAPKAP1:target of …	∞	0.355918	0	0	0	0.00010219	0.00010219	0	0	0	2	0.5	0	0	0	0	0	0	0	0	0	0
KPNA4	importin subunit alpha-3 [Homo sapiens]	∞	0.355918	0	0	0	9.533e-05	9.533e-05	0	0	0	2	0.5	0	0	0	0	0	0	0	0	0	0
TMX3	1 genes:TMX3. 2 proteins in this group did not match any genes. gi|38505222|ref|NP_061895.3|:TMX3:protein disulfide-isomerase TMX3 precursor [Homo sapiens] ;gi|530414226|ref|XP_005266768.1|:PREDICTED: protein disulfide-isomerase TMX3 isoform X1 [Homo sapiens] ;gi|530414230|ref|XP_005266770.1|:PREDICTED: protein disulfide-isomerase TMX3 isoform X3 [Homo sapiens] ;	∞	0.355918	9.471e-05	0	0	0	9.471e-05	2	0	0	0	0.5	0	0	0	0	0	0	0	0	0	0
PABPC1L2B	polyadenylate-binding protein 1-like 2 [Homo sapiens]	∞	0.355918	0	9.441e-05	0	0	9.441e-05	0	0.5	0	0	0.125	0	0	0	0	0	0	0	0	0	0
NMD3	PREDICTED: 60S ribosomal export protein NMD3 isoform X2 [Homo sapiens]	∞	0.355918	0	0	8.792e-05	0	8.792e-05	0	0	2	0	0.5	0	0	0	0	0	0	0	0	0	0
LMAN1	protein ERGIC-53 precursor [Homo sapiens]	∞	0.355918	0	0	8.671e-05	0	8.671e-05	0	0	2	0	0.5	0	0	0	0	0	0	0	0	0	0
SMG9	1 genes:SMG9.gi|145301567|ref|NP_061981.2|:SMG9:protein SMG9 [Homo sapiens] ;gi|530416836|ref|XP_005259114.1|:SMG9:PREDICTED: protein SMG9 isoform X1 [Homo sapiens] ;	∞	0.355918	0	0	8.505e-05	0	8.505e-05	0	0	2	0	0.5	0	0	0	0	0	0	0	0	0	0
CSTF2T	2 genes:CSTF2,CSTF2T.gi|14149675|ref|NP_056050.1|:CSTF2T:cleavage stimulation factor subunit 2 tau variant [Homo sapiens] ;gi|4557493|ref|NP_001316.1|:CSTF2:cleavage stimulation factor subunit 2 [Homo sapiens] ;	∞	0.355918	0	0	7.179e-05	0	7.179e-05	0	0	2	0	0.5	0	0	0	0	0	0	0	0	0	0
TMEM201	1 genes:TMEM201. 1 proteins in this group did not match any genes. gi|262399371|ref|NP_001124396.2|:TMEM201:transmembrane protein 201 isoform 1 [Homo sapiens] ;gi|578798547|ref|XP_006710480.1|:TMEM201:PREDICTED: transmembrane protein 201 isoform X2 [Homo sapiens] ;gi|578798549|ref|XP_006710481.1|:PREDICTED: transmembrane protein 201 isoform X3 [Homo sapiens] ;	∞	0.355918	0	0	6.64e-05	0	6.64e-05	0	0	2	0	0.5	0	0	0	0	0	0	0	0	0	0
	PREDICTED: leucine zipper putative tumor suppressor 2 isoform X3 [Homo sapiens]	∞	0.355918	0	0	6.61e-05	0	6.61e-05	0	0	2	0	0.5	0	0	0	0	0	0	0	0	0	0
NDC1	1 genes:NDC1. 1 proteins in this group did not match any genes. gi|271398350|ref|NP_060557.3|:NDC1:nucleoporin NDC1 isoform 1 [Homo sapiens] ;gi|271398379|ref|NP_001162023.1|:NDC1:nucleoporin NDC1 isoform 2 [Homo sapiens] ;gi|578799444|ref|XP_006710825.1|:PREDICTED: nucleoporin NDC1 isoform X1 [Homo sapiens] ;	∞	0.355918	6.38e-05	0	0	0	6.38e-05	2	0	0	0	0.5	0	0	0	0	0	0	0	0	0	0
ARL6IP4	1 genes:ARL6IP4.gi|507834119|ref|NP_061164.3|:ARL6IP4:ADP-ribosylation factor-like protein 6-interacting protein 4 isoform 1 [Homo sapiens] ;gi|507834124|ref|NP_057722.3|:ARL6IP4:ADP-ribosylation factor-like protein 6-interacting protein 4 isoform 2 [Homo sapiens] ;gi|507834126|ref|NP_001002251.2|:ARL6IP4:ADP-ribosylation factor-like protein 6-interacting protein 4 isoform 3 [Homo sapiens] ;gi|50…	∞	0.355918	5.107e-05	0	0	0	5.107e-05	1	0	0	0	0.25	0	0	0	0	0	0	0	0	0	0
PHF8	1 genes:PHF8. 1 proteins in this group did not match any genes. gi|296531349|ref|NP_001171825.1|:PHF8:histone lysine demethylase PHF8 isoform 1 [Homo sapiens] ;gi|296531351|ref|NP_001171826.1|:PHF8:histone lysine demethylase PHF8 isoform 3 [Homo sapiens] ;gi|296531353|ref|NP_001171827.1|:PHF8:histone lysine demethylase PHF8 isoform 4 [Homo sapiens] ;gi|32698700|ref|NP_055922.1|:PHF8:histone lysin…	∞	0.355918	0	0	0	4.685e-05	4.685e-05	0	0	0	2	0.5	0	0	0	0	0	0	0	0	0	0
RRBP1	ribosome-binding protein 1 [Homo sapiens]	∞	0.355918	0	0	4.527e-05	0	4.527e-05	0	0	2	0	0.5	0	0	0	0	0	0	0	0	0	0
HSPA6	heat shock 70 kDa protein 6 [Homo sapiens]	∞	0.355918	0	0	4.408e-05	0	4.408e-05	0	0	1.28176	0	0.320439	0	0	0	0	0	0	0	0	0	0
NBPF1	neuroblastoma breakpoint family member 1 [Homo sapiens]	∞	0.355918	0	0	3.643e-05	0	3.643e-05	0	0	2	0	0.5	0	0	0	0	0	0	0	0	0	0
STIL	1 genes:STIL.gi|544711272|ref|NP_001269865.1|:STIL:SCL-interrupting locus protein isoform 2 [Homo sapiens] ;gi|544711278|ref|NP_001269866.1|:STIL:SCL-interrupting locus protein isoform 3 [Homo sapiens] ;gi|544711292|ref|NP_001269867.1|:STIL:SCL-interrupting locus protein isoform 4 [Homo sapiens] ;gi|544711295|ref|NP_001269868.1|:STIL:SCL-interrupting locus protein isoform 5 [Homo sapiens] ;gi|578…	∞	0.355918	0	0	3.436e-05	0	3.436e-05	0	0	2	0	0.5	0	0	0	0	0	0	0	0	0	0
PNPLA6	1 genes:PNPLA6.gi|260656037|ref|NP_001159583.1|:PNPLA6:neuropathy target esterase isoform a [Homo sapiens] ;gi|260656039|ref|NP_001159584.1|:PNPLA6:neuropathy target esterase isoform c [Homo sapiens] ;gi|260656041|ref|NP_001159585.1|:PNPLA6:neuropathy target esterase isoform b [Homo sapiens] ;gi|260656043|ref|NP_001159586.1|:PNPLA6:neuropathy target esterase isoform d [Homo sapiens] ;	∞	0.355918	0	0	3.216e-05	0	3.216e-05	0	0	2	0	0.5	0	0	0	0	0	0	0	0	0	0
POLR1A	1 genes:POLR1A. 1 proteins in this group did not match any genes. gi|103471997|ref|NP_056240.2|:POLR1A:DNA-directed RNA polymerase I subunit RPA1 [Homo sapiens] ;gi|578802814|ref|XP_006712046.1|:PREDICTED: DNA-directed RNA polymerase I subunit RPA1 isoform X1 [Homo sapiens] ;	∞	0.355918	0	0	0	2.888e-05	2.888e-05	0	0	0	2	0.5	0	0	0	0	0	0	0	0	0	0
SVIL	1 genes:SVIL. 11 proteins in this group did not match any genes. gi|150417971|ref|NP_003165.2|:SVIL:supervillin isoform 1 [Homo sapiens] ;gi|150417973|ref|NP_068506.2|:SVIL:supervillin isoform 2 [Homo sapiens] ;gi|530392389|ref|XP_005252621.1|:PREDICTED: supervillin isoform X1 [Homo sapiens] ;gi|530392391|ref|XP_005252622.1|:PREDICTED: supervillin isoform X2 [Homo sapiens] ;gi|530392393|ref|XP_00…	∞	0.355918	0	0	2.473e-05	0	2.473e-05	0	0	2	0	0.5	0	0	0	0	0	0	0	0	0	0
WDR81	1 genes:WDR81. 2 proteins in this group did not match any genes. gi|255759952|ref|NP_001157281.1|:WDR81:WD repeat-containing protein 81 isoform 1 [Homo sapiens] ;gi|530409914|ref|XP_005256511.1|:PREDICTED: WD repeat-containing protein 81 isoform X1 [Homo sapiens] ;gi|578840155|ref|XP_006725317.1|:PREDICTED: WD repeat-containing protein 81 isoform X1 [Homo sapiens] ;	∞	0.355918	2.215e-05	0	0	0	2.215e-05	2	0	0	0	0.5	0	0	0	0	0	0	0	0	0	0
EIF4G3	eukaryotic translation initiation factor 4 gamma 3 isoform 3 [Homo sapiens]	∞	0.355918	0	0	0	1.567e-05	1.567e-05	0	0	0	1	0.25	0	0	0	0	0	0	0	0	0	0
PLEC	plectin isoform 1e [Homo sapiens]	∞	0.355918	0	0	4.89e-06	0	4.89e-06	0	0	1	0	0.25	0	0	0	0	0	0	0	0	0	0
DYNLRB1	dynein light chain roadblock-type 1 isoform a [Homo sapiens]	302.137	5.15385e-05	0.115561	0.103459	0.104111	0.0708766	0.0985019	516	263	452	274	376.25	0.00015343	0.00032517	0.00047343	0.00035204	0.000326018	1	2	2	2	1.75
DYNC1LI1	cytoplasmic dynein 1 light intermediate chain 1 [Homo sapiens]	231.017	0.000815829	0.0322735	0.0164126	0.0217003	0.0180656	0.022113	785.078	227.298	513.259	380.48	476.529	5.633e-05	0	0	0.00013511	9.572e-05	2	0	0	4.18182	1.54545
DYNC1LI2	cytoplasmic dynein 1 light intermediate chain 2 isoform 1 [Homo sapiens]	152.348	1.97482e-06	0.0379708	0.032522	0.0301004	0.0304614	0.0327636	868.922	423.702	669.741	603.52	641.471	8.981e-05	3.172e-05	9.238e-05	0.00064632	0.000215058	3	1	2	18.8182	6.20455
DYNC1H1	cytoplasmic dynein 1 heavy chain 1 [Homo sapiens]	68.681	5.3764e-05	0.0458039	0.0633037	0.0572602	0.0416319	0.0519999	9898	7788	12031	7789	9376.5	5.389e-05	0.00010079	5.869e-05	0.00281512	0.000757123	17	30	12	774	208.25
DYNLL2	dynein light chain 2, cytoplasmic [Homo sapiens]	65.2868	0.00989841	0.00553946	0.032063	0.0329463	0.0248327	0.0238454	22.931	75.5634	132.607	89	80.0254	0	0.00035075	0	0.00037973	0.00036524	0	2	0	2	1
DYNLT1	dynein light chain Tctex-type 1 [Homo sapiens]	54.2294	0.00149983	0.0355793	0.0167099	0.0270042	0.0180202	0.0243284	187	50	138	82	114.25	0	0	0	0.00044862	0.00044862	0	0	0	3	0.75
DYNLL1	dynein light chain 1, cytoplasmic [Homo sapiens]	51.4489	0.00824	0.0174098	0.0909895	0.0845708	0.0694756	0.0656114	72.069	214.437	340.393	249	218.975	0	0.00052612	0.00102132	0.00227838	0.00127527	0	3	4	12	4.75
SLC25A4	ADP/ATP translocase 1 [Homo sapiens]	17.5375	0.205921	0	0.00095596	0.00040811	0	0.000682035	0	7.54348	5.5	0	3.26087	4.943e-05	0	0	2.835e-05	3.889e-05	1	0	0	0.5	0.375
CCT6A	T-complex protein 1 subunit zeta isoform a [Homo sapiens]	15.625	1.006e-05	0.00425137	0.0044094	0.00345632	0.00486365	0.00424519	105	62	83	104	88.5	0.00024965	0.00029394	0.00025677	0.00028641	0.000271693	9	10	6	9	8.5
DYNC1I2	PREDICTED: cytoplasmic dynein 1 intermediate chain 2 isoform X5 [Homo sapiens]	15.6107	2.05804e-05	0.0665766	0.0867402	0.0756357	0.0598812	0.0722084	1957.06	1451.63	2161.79	1524	1773.62	0	0	0	0.00462556	0.00462556	0	0	0	173	43.25
DCTN1	1 genes:DCTN1.gi|205277392|ref|NP_001128512.1|:DCTN1:dynactin subunit 1 isoform 3 [Homo sapiens] ;gi|299890871|ref|NP_001177765.1|:DCTN1:dynactin subunit 1 isoform 5 [Homo sapiens] ;	13.014	5.03833e-07	0.0017845	0.00183849	0.0016765	0.00154585	0.00171134	104	61	95	78	84.5	0.0001058	0.00019931	7.254e-05	0.00014835	0.0001315	9	16	4	11	10
CCT7	T-complex protein 1 subunit eta isoform a [Homo sapiens]	11.9628	0.000349218	0.00407823	0.00215598	0.00309488	0.00315553	0.00312116	103	31	76	69	69.75	0.00016275	0.00028745	0.0002511	0.00034232	0.000260905	6	10	6	11	8.25
SMARCA5	SWI/SNF-related matrix-associated actin-dependent regulator of chromatin subfamily A member 5 [Homo sapiens]	11.1762	0.399415	0	0.00017949	0	0	0.00017949	0	5	0	0	1.25	0	0	0	1.606e-05	1.606e-05	0	0	0	1	0.25
CCT3	T-complex protein 1 subunit gamma isoform a [Homo sapiens]	9.71456	0.00356697	0.00437886	0.00173231	0.00255608	0.00387298	0.00313506	111	25	63	85	71	0.00018918	0.00034367	0.00041696	0.00034106	0.000322718	7	12	10	11	10
CCT2	T-complex protein 1 subunit beta isoform 1 [Homo sapiens]	8.54619	0.000100766	0.00470182	0.00381173	0.00309983	0.00478087	0.00409856	117	54	75	103	87.25	0.00046803	0.00046679	0.00050971	0.00047378	0.000479578	17	16	12	15	15
KRT19	keratin, type I cytoskeletal 19 [Homo sapiens]	8.33182	0.007771	0.00104594	0.00037764	0.00066336	0.00117955	0.000816622	19.4595	4	12	19	13.6149	7.365e-05	7.804e-05	0.00011362	0.00012674	9.80125e-05	2	2	2	3	2.25
TCP1	T-complex protein 1 subunit alpha isoform a [Homo sapiens]	8.25102	0.00435612	0.00332551	0.00135843	0.00409631	0.00379636	0.00314415	86	20	103	85	73.5	0.00021193	0.00036494	0.00061307	0.00033431	0.000381062	8	13	15	11	11.75
ABHD12	1 genes:ABHD12. 2 proteins in this group did not match any genes. gi|109689718|ref|NP_001035937.1|:ABHD12:monoacylglycerol lipase ABHD12 isoform a [Homo sapiens] ;gi|24308097|ref|NP_056415.1|:ABHD12:monoacylglycerol lipase ABHD12 isoform b [Homo sapiens] ;gi|530425685|ref|XP_005260755.1|:ABHD12:PREDICTED: monoacylglycerol lipase ABHD12 isoform X1 [Homo sapiens] ;gi|530425687|ref|XP_005260756.1|:P…	7.40016	0.341013	0	0.00047443	0.00011112	0	0.000292775	0	5	2	0	1.75	3.701e-05	3.922e-05	0	4.246e-05	3.95633e-05	1	1	0	1	0.75
PFDN5	prefoldin subunit 5 isoform alpha [Homo sapiens]	7.34767	0.424852	0	0	0	0.00080626	0.00080626	0	0	0	5	1.25	0	0	0	0.00010973	0.00010973	0	0	0	1	0.25
CCT4	T-complex protein 1 subunit delta isoform a [Homo sapiens]	6.94261	0.00158216	0.00227363	0.00336306	0.00205122	0.00165858	0.00233662	57	48	50	36	47.75	0.00043723	0.00028958	0.00033728	0.00028216	0.000336563	16	10	8	9	10.75
SRSF2	serine/arginine-rich splicing factor 2 [Homo sapiens]	6.90284	0.0505504	0.00048642	0.00273407	0.00230126	0.00494406	0.00261645	5	16	23	44	22	0.00026659	0.00035313	0.00051413	0.00038231	0.00037904	4	5	5	5	4.75
GNL3L	guanine nucleotide-binding protein-like 3-like protein [Homo sapiens]	6.28156	0.527625	0	0	0	0.00017067	0.00017067	0	0	0	4	1	2.531e-05	0	0	2.903e-05	2.717e-05	1	0	0	1	0.5
CCT8	T-complex protein 1 subunit theta isoform 1 [Homo sapiens]	6.09709	0.00557302	0.00321712	0.00110261	0.00310699	0.00326269	0.00267235	82	16	77	72	61.75	0.00034941	0.00037027	0.00066349	0.00037003	0.0004383	13	13	16	12	13.5
SLC25A6	ADP/ATP translocase 3 [Homo sapiens]	5.49337	0.0284329	0.00082969	0.00095596	0.00040811	0.00022435	0.000604527	11.5	7.54348	5.5	2.69231	6.80895	4.943e-05	0.00025236	0	2.835e-05	0.000110047	1	4.81818	0	0.5	1.57955
HSBP1	heat shock factor-binding protein 1 [Homo sapiens]	5.31843	0.0862875	0.00056578	0.0004969	0.00087285	0.00261396	0.00113737	2	1	3	8	3.5	0	0.00020537	0	0.00022234	0.000213855	0	1	0	1	0.5
ESF1	ESF1 homolog [Homo sapiens]	4.97896	0.581244	0	8.875e-05	0	0	8.875e-05	0	2	0	0	0.5	1.731e-05	1.834e-05	0	0	1.7825e-05	1	1	0	0	0.5
HSPE1	10 kDa heat shock protein, mitochondrial [Homo sapiens]	4.91137	0.584908	0	0	0	0.00073037	0.00073037	0	0	0	3	0.75	0.0001444	0.00015302	0	0	0.00014871	1	1	0	0	0.5
FAF2	FAS-associated factor 2 [Homo sapiens]	4.89114	0.000572861	0.00028988	0.00025459	0.00029814	0.00016741	0.000252505	6	3	6	3	4.5	3.31e-05	7.015e-05	0	0	5.1625e-05	1	2	0	0	0.75
SMNDC1	survival of motor neuron-related-splicing factor 30 [Homo sapiens]	4.77623	0.732662	0	0	0	0.00083471	0.00083471	0	0	0	8	2	0	0.00026233	0.00019096	7.1e-05	0.000174763	0	4	2	1	1.75
DGKE	1 genes:DGKE. 2 proteins in this group did not match any genes. gi|4503313|ref|NP_003638.1|:DGKE:diacylglycerol kinase epsilon [Homo sapiens] ;gi|530413017|ref|XP_005257806.1|:PREDICTED: diacylglycerol kinase epsilon isoform X1 [Homo sapiens] ;gi|578831547|ref|XP_006722206.1|:PREDICTED: diacylglycerol kinase epsilon isoform X2 [Homo sapiens] ;	4.65402	0.0395757	7.584e-05	0.00019981	3.9e-05	0.00021898	0.000133407	2	3	1	5	2.75	0	2.753e-05	0	2.98e-05	2.8665e-05	0	1	0	1	0.5
SSR3	translocon-associated protein subunit gamma [Homo sapiens]	4.64698	0.600405	0	0.00040826	0	0	0.00040826	0	2	0	0	0.5	0	8.437e-05	0	9.134e-05	8.7855e-05	0	1	0	1	0.5
AIFM1	1 genes:AIFM1.gi|22202629|ref|NP_665811.1|:AIFM1:apoptosis-inducing factor 1, mitochondrial isoform 2 precursor [Homo sapiens] ;gi|4757732|ref|NP_004199.1|:AIFM1:apoptosis-inducing factor 1, mitochondrial isoform 1 precursor [Homo sapiens] ;	4.64014	0.0955667	0.00052955	6.201e-05	0.00014524	0.00032621	0.000265753	15	1	4	8	7	2.419e-05	0.00010252	7.463e-05	2.775e-05	5.72725e-05	1	4	2	1	2
HOOK3	protein Hook homolog 3 [Homo sapiens]	4.5777	0.0690142	0	0.00015779	6.159e-05	0.00010376	0.000107713	0	3	2	3	2	0	0	0	2.353e-05	2.353e-05	0	0	0	1	0.25
TBL3	transducin beta-like protein 3 [Homo sapiens]	4.50357	0.476348	0	0	8.21e-05	0	8.21e-05	0	0	3	0	0.75	1.823e-05	0	0	0	1.823e-05	1	0	0	0	0.25
HSDL2	1 genes:HSDL2. 1 proteins in this group did not match any genes. gi|308044580|ref|NP_001182751.1|:HSDL2:hydroxysteroid dehydrogenase-like protein 2 isoform 2 [Homo sapiens] ;gi|40254986|ref|NP_115679.2|:HSDL2:hydroxysteroid dehydrogenase-like protein 2 isoform 1 [Homo sapiens] ;gi|578817939|ref|XP_006717366.1|:PREDICTED: hydroxysteroid dehydrogenase-like protein 2 isoform X1 [Homo sapiens] ;	4.37925	0.48034	0.00018695	0	0	0	0.00018695	3	0	0	0	0.75	4.269e-05	0	0	0	4.269e-05	1	0	0	0	0.25
DCTN2	dynactin subunit 2 isoform 3 [Homo sapiens]	4.26775	0.00249414	0.00182292	0.00141263	0.00099256	0.00111468	0.0013357	34	15	18	18	21.25	0.0004775	0.00019462	0.00045336	0.00012642	0.000312975	13	5	8	3	7.25
	1 genes:AGK. 1 proteins in this group did not match any genes. gi|530387052|ref|XP_005250078.1|:PREDICTED: acylglycerol kinase, mitochondrial isoform X1 [Homo sapiens] ;gi|530387056|ref|XP_005250080.1|:AGK:PREDICTED: acylglycerol kinase, mitochondrial isoform X3 [Homo sapiens] ;	4.17952	0.032643	0.00030568	0.00017898	0.0001572	5.885e-05	0.000175178	6	2	3	1	3	3.49e-05	3.699e-05	5.385e-05	0	4.19133e-05	1	1	1	0	0.75
TMEM33	PREDICTED: transmembrane protein 33 isoform X2 [Homo sapiens]	4.08872	0.162881	8.704e-05	0.00030578	0.00053714	0	0.000309987	1	2	6	0	2.25	5.963e-05	0	9.2e-05	0	7.5815e-05	1	0	1	0	0.5
DCTN4	1 genes:DCTN4.gi|208431793|ref|NP_001129115.1|:DCTN4:dynactin subunit 4 isoform a [Homo sapiens] ;gi|7705893|ref|NP_057305.1|:DCTN4:dynactin subunit 4 isoform b [Homo sapiens] ;	3.89887	0.0358438	0.00082869	0.0002426	0.00056819	0.00026587	0.000476338	18	3	12	5	9.5	0.0001577	0.00010027	0	0.00010855	0.000122173	5	3	0	3	2.75
GTF3C6	general transcription factor 3C polypeptide 6 [Homo sapiens]	3.87549	0.197467	0.00030281	0	0	0.00023317	0.00026799	3	0	0	2	1.25	6.915e-05	0	0	0	6.915e-05	1	0	0	0	0.25
	1 genes:LLGL1. 2 proteins in this group did not match any genes. gi|530410325|ref|XP_005256700.1|:PREDICTED: lethal(2) giant larvae protein homolog 1 isoform X1 [Homo sapiens] ;gi|530410327|ref|XP_005256701.1|:PREDICTED: lethal(2) giant larvae protein homolog 1 isoform X2 [Homo sapiens] ;gi|62912476|ref|NP_004131.3|:LLGL1:lethal(2) giant larvae protein homolog 1 [Homo sapiens] ;	3.82947	0.133078	0.00010113	0	2.08e-05	4.672e-05	5.62167e-05	5	0	1	2	2	0	1.468e-05	0	0	1.468e-05	0	1	0	0	0.25
SPIN2B	PREDICTED: spindlin-2B isoform X1 [Homo sapiens]	3.74132	0.505583	0	0.00068324	0	0	0.00068324	0	5.5	0	0	1.375	0.00018262	0	0	0	0.00018262	3.76923	0	0	0	0.942308
CAPZB	1 genes:CAPZB.gi|4826659|ref|NP_004921.1|:CAPZB:F-actin-capping protein subunit beta isoform 1 [Homo sapiens] ;gi|531990816|ref|NP_001269091.1|:CAPZB:F-actin-capping protein subunit beta isoform 4 [Homo sapiens] ;	3.73173	0.0931131	0.00165991	0.00041652	0.00048777	0.00063908	0.00080082	21	3	6	7	9.25	0.0001083	0.00022953	0.00033418	0.00018638	0.000214597	2	4	4	3	3.25
PFDN6	prefoldin subunit 6 [Homo sapiens]	3.70444	0.210117	0	0.00058549	0	0.000385	0.000485245	0	2	0	2	1	0	0	0	0.00013099	0.00013099	0	0	0	1	0.25
DNAJA3	1 genes:DNAJA3.gi|205360838|ref|NP_005138.3|:DNAJA3:dnaJ homolog subfamily A member 3, mitochondrial isoform 1 [Homo sapiens] ;gi|205360840|ref|NP_001128582.1|:DNAJA3:dnaJ homolog subfamily A member 3, mitochondrial isoform 2 [Homo sapiens] ;	3.67461	0.0424616	0.00026875	0.00062941	0.00018427	0.00051735	0.000399945	6	8	4	10	7	3.069e-05	9.755e-05	0.00023671	7.041e-05	0.00010884	1	3	5	2	2.75
FKBP8	1 genes:FKBP8. 3 proteins in this group did not match any genes. gi|52630440|ref|NP_036313.3|:FKBP8:peptidyl-prolyl cis-trans isomerase FKBP8 [Homo sapiens] ;gi|530414707|ref|XP_005259898.1|:PREDICTED: peptidyl-prolyl cis-trans isomerase FKBP8 isoform X1 [Homo sapiens] ;gi|530414709|ref|XP_005259899.1|:PREDICTED: peptidyl-prolyl cis-trans isomerase FKBP8 isoform X2 [Homo sapiens] ;gi|530414713|re…	3.54678	0.122801	0.00020823	0	0.00016062	0.00030064	0.000223163	4	0	3	5	3	0	3.779e-05	0.00011005	4.092e-05	6.292e-05	0	1	2	1	1
YME1L1	1 genes:YME1L1.gi|21327685|ref|NP_647473.1|:YME1L1:ATP-dependent zinc metalloprotease YME1L1 isoform 1 [Homo sapiens] ;gi|359718987|ref|NP_001240795.1|:YME1L1:ATP-dependent zinc metalloprotease YME1L1 isoform 4 [Homo sapiens] ;gi|7657689|ref|NP_055078.1|:YME1L1:ATP-dependent zinc metalloprotease YME1L1 isoform 3 [Homo sapiens] ;	3.46118	0.703645	0	0	8.582e-05	0	8.582e-05	0	0	3	0	0.75	0	2.019e-05	2.94e-05	0	2.4795e-05	0	1	1	0	0.5
UBE2G2	1 genes:UBE2G2.gi|29893557|ref|NP_003334.2|:UBE2G2:ubiquitin-conjugating enzyme E2 G2 isoform 1 [Homo sapiens] ;gi|321117279|ref|NP_001189418.1|:UBE2G2:ubiquitin-conjugating enzyme E2 G2 isoform 3 [Homo sapiens] ;gi|33359701|ref|NP_872630.1|:UBE2G2:ubiquitin-conjugating enzyme E2 G2 isoform 2 [Homo sapiens] ;	3.45349	0.368988	0.00117272	0	0.00013401	0	0.000653365	9	0	1	0	2.5	0	0.00018919	0	0	0.00018919	0	2	0	0	0.5
SFXN1	2 genes:SFXN1,SFXN3. 1 proteins in this group did not match any genes. gi|23618867|ref|NP_073591.2|:SFXN1:sideroflexin-1 [Homo sapiens] ;gi|31621303|ref|NP_112233.2|:SFXN3:sideroflexin-3 [Homo sapiens] ;gi|530381254|ref|XP_005266069.1|:PREDICTED: sideroflexin-1 isoform X1 [Homo sapiens] ;	3.3721	0.525164	0	0	0	0.00015424	0.00015424	0	0	0	2	0.5	4.574e-05	0	0	0	4.574e-05	1	0	0	0	0.25
2017-03-01	MOSC domain-containing protein 1, mitochondrial precursor [Homo sapiens]	3.37154	0.525197	0	0	0	0.00014737	0.00014737	0	0	0	2	0.5	4.371e-05	0	0	0	4.371e-05	1	0	0	0	0.25
TARS2	1 genes:TARS2.gi|20070344|ref|NP_079426.2|:TARS2:threonine--tRNA ligase, mitochondrial isoform a [Homo sapiens] ;gi|429535836|ref|NP_001258824.1|:TARS2:threonine--tRNA ligase, mitochondrial isoform b [Homo sapiens] ;gi|429535839|ref|NP_001258825.1|:TARS2:threonine--tRNA ligase, mitochondrial isoform c [Homo sapiens] ;gi|578801529|ref|XP_006711618.1|:TARS2:PREDICTED: threonine--tRNA ligase, mitoch…	3.35224	0.526354	0	0.00015779	0	0	0.00015779	0	3	0	0	0.75	0	0	0	4.707e-05	4.707e-05	0	0	0	2	0.5
UBAP2L	1 genes:UBAP2L. 5 proteins in this group did not match any genes. gi|188497758|ref|NP_055662.3|:UBAP2L:ubiquitin-associated protein 2-like isoform a [Homo sapiens] ;gi|530365733|ref|XP_005245715.1|:UBAP2L:PREDICTED: ubiquitin-associated protein 2-like isoform X1 [Homo sapiens] ;gi|530365751|ref|XP_005245724.1|:UBAP2L:PREDICTED: ubiquitin-associated protein 2-like isoform X10 [Homo sapiens] ;gi|53…	3.32281	0.528148	0	6.948e-05	0	0	6.948e-05	0	2	0	0	0.5	0	0	2.091e-05	0	2.091e-05	0	0	1	0	0.25
LENG8	PREDICTED: leukocyte receptor cluster member 8 isoform X12 [Homo sapiens]	3.32221	0.241466	0	4.721e-05	0	9.312e-05	7.0165e-05	0	1	0	3	1	0	0	0	2.112e-05	2.112e-05	0	0	0	1	0.25
CCT5	T-complex protein 1 subunit epsilon [Homo sapiens]	3.31818	0.000294115	0.00445097	0.0043279	0.00294283	0.00353441	0.00381403	112	62	72	77	80.75	0.00108903	0.00112519	0.00113412	0.00124939	0.00114943	40	39	27	40	36.5
	0 genes:. 2 proteins in this group did not match any genes. gi|50053872|ref|NP_940888.2|:60S ribosomal protein L7-like 1 [Homo sapiens] ;gi|530381827|ref|XP_005249083.1|:PREDICTED: 60S ribosomal protein L7-like 1 isoform X1 [Homo sapiens] ;	3.31485	0.29804	0	0.00030703	8.989e-05	0	0.00019846	0	2	1	0	0.75	5.987e-05	0	0	0	5.987e-05	1	0	0	0	0.25
DNAJA1	dnaJ homolog subfamily A member 1 [Homo sapiens]	3.29429	0.0118386	0.002437	0.00142687	0.00172664	0.00106336	0.00166347	45	15	31	17	27	0.00037101	0.00066837	0.00017172	0.00080872	0.000504955	10	17	3	19	12.25
P4HA1	prolyl 4-hydroxylase subunit alpha-1 isoform 2 precursor [Homo sapiens]	3.25787	0.20738	0	0.0001768	0.00045549	0.00016276	0.000265017	0	2.5	11	3.5	4.25	0	0.00011692	6.383e-05	6.329e-05	8.13467e-05	0	4	1.5	2	1.875
PLCH1	1 genes:PLCH1. 1 proteins in this group did not match any genes. gi|195972871|ref|NP_001124432.1|:PLCH1:1-phosphatidylinositol 4,5-bisphosphate phosphodiesterase eta-1 isoform a [Homo sapiens] ;gi|530374170|ref|XP_005247295.1|:PLCH1:PREDICTED: 1-phosphatidylinositol 4,5-bisphosphate phosphodiesterase eta-1 isoform X1 [Homo sapiens] ;gi|530374172|ref|XP_005247296.1|:PLCH1:PREDICTED: 1-phosphatidyl…	3.18221	0.537229	0	0	0	2.934e-05	2.934e-05	0	0	0	2	0.5	0	9.22e-06	0	0	9.22e-06	0	1	0	0	0.25
ATXN2	ataxin-2 [Homo sapiens]	3.18167	0.537266	0	0	0	3.783e-05	3.783e-05	0	0	0	2	0.5	0	1.189e-05	0	0	1.189e-05	0	1	0	0	0.25
FDFT1	1 genes:FDFT1. 1 proteins in this group did not match any genes. gi|567757576|ref|NP_001274672.1|:FDFT1:squalene synthase isoform 1 [Homo sapiens] ;gi|567757587|ref|NP_001274678.1|:FDFT1:squalene synthase isoform 2 [Homo sapiens] ;gi|567757589|ref|NP_001274679.1|:FDFT1:squalene synthase isoform 3 [Homo sapiens] ;gi|567757591|ref|NP_001274680.1|:FDFT1:squalene synthase isoform 4 [Homo sapiens] ;gi…	3.13954	0.747511	0	0.00018112	0	0	0.00018112	0	2	0	0	0.5	0	7.486e-05	0	4.052e-05	5.769e-05	0	2	0	1	0.75
UQCRC2	cytochrome b-c1 complex subunit 2, mitochondrial precursor [Homo sapiens]	2.9268	0.0520217	0.00037969	8.337e-05	0.00024406	0.00027409	0.000245302	8	1	5	5	4.75	3.251e-05	0.00010337	5.016e-05	0.00014921	8.38125e-05	1	3	1	4	2.25
CSTF1	cleavage stimulation factor subunit 1 [Homo sapiens]	2.91981	0.556798	9.977e-05	0	0	0	9.977e-05	2	0	0	0	0.5	3.417e-05	0	0	0	3.417e-05	1	0	0	0	0.25
NUP155	1 genes:NUP155.gi|24430149|ref|NP_705618.1|:NUP155:nuclear pore complex protein Nup155 isoform 1 [Homo sapiens] ;gi|4758844|ref|NP_004289.1|:NUP155:nuclear pore complex protein Nup155 isoform 2 [Homo sapiens] ;gi|509155837|ref|NP_001265241.1|:NUP155:nuclear pore complex protein Nup155 isoform 3 [Homo sapiens] ;	2.9186	0.556897	0	0	4.769e-05	0	4.769e-05	0	0	3	0	0.75	0	0	1.634e-05	0	1.634e-05	0	0	1	0	0.25
	PREDICTED: 28S ribosomal protein S7, mitochondrial isoform X1 [Homo sapiens]	2.89477	0.784169	0	0.0003121	0	0	0.0003121	0	2	0	0	0.5	0.00012173	0	9.39e-05	0	0.000107815	2	0	1	0	0.75
	1 genes:RICTOR. 1 proteins in this group did not match any genes. gi|530378756|ref|XP_005248335.1|:PREDICTED: rapamycin-insensitive companion of mTOR isoform X2 [Homo sapiens] ;gi|550544215|ref|NP_001272369.1|:RICTOR:rapamycin-insensitive companion of mTOR isoform 3 [Homo sapiens] ;gi|550544217|ref|NP_001272368.1|:RICTOR:rapamycin-insensitive companion of mTOR isoform 2 [Homo sapiens] ;gi|5788098…	2.8587	0.493148	0	5.308e-05	3.108e-05	0	4.208e-05	0	2	2	0	1	1.035e-05	2.194e-05	0	1.187e-05	1.472e-05	1	2	0	1	1
ACTR10	actin-related protein 10 [Homo sapiens]	2.85756	0.138945	0.00020623	0	0.00026513	0.00017865	0.00021667	4	0	5	3	3	0	3.743e-05	0.00010899	8.105e-05	7.58233e-05	0	1	2	2	1.25
SLC25A11	mitochondrial 2-oxoglutarate/malate carrier protein isoform 1 [Homo sapiens]	2.82979	0.214603	0.00027388	0.00048108	7.042e-05	0	0.000275127	4	4	1	0	2.25	0	4.971e-05	0.00014474	0	9.7225e-05	0	1	2	0	0.75
LBR	1 genes:LBR.gi|37595752|ref|NP_919424.1|:LBR:lamin-B receptor [Homo sapiens] ;gi|530366190|ref|XP_005273182.1|:LBR:PREDICTED: lamin-B receptor isoform X1 [Homo sapiens] ;	2.81108	0.534798	6.992e-05	0.00018422	0	0	0.00012707	2	3	0	0	1.25	4.79e-05	5.076e-05	3.695e-05	0	4.52033e-05	2	2	1	0	1.25
ASPM	1 genes:ASPM.gi|126116596|ref|NP_060606.3|:ASPM:abnormal spindle-like microcephaly-associated protein isoform 1 [Homo sapiens] ;gi|332205965|ref|NP_001193775.1|:ASPM:abnormal spindle-like microcephaly-associated protein isoform 2 [Homo sapiens] ;	2.7956	0.801452	0	0	1.272e-05	0	1.272e-05	0	0	2	0	0.5	4.24e-06	0	0	4.86e-06	4.55e-06	1	0	0	1	0.5
DDX18	ATP-dependent RNA helicase DDX18 [Homo sapiens]	2.78811	0.227052	3.209e-05	5.636e-05	3.3e-05	0.00022238	8.59575e-05	1	1	1	6	2.25	4.397e-05	2.33e-05	0	2.522e-05	3.083e-05	2	1	0	1	1
XPO1	1 genes:XPO1.gi|530368070|ref|XP_005264601.1|:XPO1:PREDICTED: exportin-1 isoform X1 [Homo sapiens] ;gi|578803148|ref|XP_006712157.1|:XPO1:PREDICTED: exportin-1 isoform X4 [Homo sapiens] ;	2.77719	0.354841	4.072e-05	0.00017881	8.376e-05	0	0.000101097	2	5	4	0	2.75	5.579e-05	1.478e-05	4.304e-05	3.2e-05	3.64025e-05	4	1	2	2	2.25
FAM83H	1 genes:FAM83H. 3 proteins in this group did not match any genes. gi|157311635|ref|NP_940890.3|:FAM83H:protein FAM83H [Homo sapiens] ;gi|578839722|ref|XP_006725150.1|:PREDICTED: protein FAM83H isoform X1 [Homo sapiens] ;gi|578839724|ref|XP_006725151.1|:PREDICTED: protein FAM83H isoform X2 [Homo sapiens] ;gi|578839728|ref|XP_006725153.1|:PREDICTED: protein FAM83H isoform X4 [Homo sapiens] ;	2.75453	0.571251	3.647e-05	0	0	0	3.647e-05	2	0	0	0	0.5	0	1.324e-05	0	0	1.324e-05	0	1	0	0	0.25
SLC25A5	ADP/ATP translocase 2 [Homo sapiens]	2.74779	0.00763121	0.00198404	0.00290368	0.00140983	0.00269223	0.00224744	27.5	22.913	19	32.3077	25.4302	0.0007414	0.00095231	0.00106759	0.00051034	0.00081791	15	18.1818	14	9	14.0455
WDTC1	1 genes:WDTC1.gi|22095349|ref|NP_055838.2|:WDTC1:WD and tetratricopeptide repeats protein 1 isoform b [Homo sapiens] ;gi|442565704|ref|NP_001263181.1|:WDTC1:WD and tetratricopeptide repeats protein 1 isoform a [Homo sapiens] ;	2.73819	0.419993	9.541e-05	0	3.271e-05	0	6.406e-05	3	0	1	0	1	2.179e-05	0	0	2.5e-05	2.3395e-05	1	0	0	1	0.5
RHOT2	1 genes:RHOT2. 2 proteins in this group did not match any genes. gi|20270303|ref|NP_620124.1|:RHOT2:mitochondrial Rho GTPase 2 [Homo sapiens] ;gi|530409332|ref|XP_005255717.1|:RHOT2:PREDICTED: mitochondrial Rho GTPase 2 isoform X1 [Homo sapiens] ;gi|530409334|ref|XP_005255718.1|:RHOT2:PREDICTED: mitochondrial Rho GTPase 2 isoform X2 [Homo sapiens] ;gi|530409336|ref|XP_005255719.1|:RHOT2:PREDICTED…	2.72491	0.365474	0	0.00012221	0	8.036e-05	0.000101285	0	2	0	2	1	2.383e-05	5.051e-05	0	0	3.717e-05	1	2	0	0	0.75
FAU	ubiquitin-like protein fubi and ribosomal protein S30 precursor [Homo sapiens]	2.67009	0.515983	0.00048496	0	0	0.00037342	0.00042919	3	0	0	2	1.25	0.00011075	0.00011736	0	0.00025411	0.00016074	1	1	0	2	1
CDK5RAP1	1 genes:CDK5RAP1.gi|28872782|ref|NP_057492.2|:CDK5RAP1:CDK5 regulatory subunit-associated protein 1 isoform a [Homo sapiens] ;gi|499591467|ref|NP_057166.4|:CDK5RAP1:CDK5 regulatory subunit-associated protein 1 isoform b [Homo sapiens] ;gi|499591491|ref|NP_001265096.1|:CDK5RAP1:CDK5 regulatory subunit-associated protein 1 isoform c [Homo sapiens] ;	2.66215	0.352118	7.325e-05	6.433e-05	0	0	6.879e-05	2	1	0	0	0.75	2.509e-05	2.659e-05	0	0	2.584e-05	1	1	0	0	0.5
MLLT11	protein AF1q [Homo sapiens]	2.63103	0.0081907	0.00095555	0.00167842	0.00147414	0.00110367	0.00130295	4	4	6	4	4.5	0.00081828	0.00034685	0.00025249	0.00056327	0.000495222	5	2	1	3	2.75
	PREDICTED: serine/arginine-rich splicing factor 5 isoform X1 [Homo sapiens]	2.62446	0.139187	0.00017785	0.0020826	0.00108586	0.00241023	0.00143914	2.25	15	13.3571	26.4	14.2518	0.00050855	0.0003607	0.00092883	0.00039534	0.000548355	9.3913	6.28571	11.1176	6.36364	8.28958
SPAG9	1 genes:SPAG9. 6 proteins in this group did not match any genes. gi|194578921|ref|NP_001123999.1|:SPAG9:C-Jun-amino-terminal kinase-interacting protein 4 isoform 2 [Homo sapiens] ;gi|194578923|ref|NP_001124000.1|:SPAG9:C-Jun-amino-terminal kinase-interacting protein 4 isoform 1 [Homo sapiens] ;gi|27436920|ref|NP_003962.3|:SPAG9:C-Jun-amino-terminal kinase-interacting protein 4 isoform 3 [Homo sap…	2.61676	0.584833	0	0	3.373e-05	0	3.373e-05	0	0	2	0	0.5	0	0	0	1.289e-05	1.289e-05	0	0	0	1	0.25
LDHA	L-lactate dehydrogenase A chain isoform 2 [Homo sapiens]	2.58238	0.625153	0	0	0	0.00051357	0.00051357	0	0	0	5.66667	1.41667	0.00010751	0.00030761	0.00024881	0.00013157	0.000198875	2	5.4	3	2.13333	3.13333
LSM8	N-alpha-acetyltransferase 38, NatC auxiliary subunit [Homo sapiens]	2.56391	0.590466	0	0.00078676	0	0	0.00078676	0	2	0	0	0.5	0.00030686	0	0	0	0.00030686	2	0	0	0	0.5
	1 genes:FAM21A. 7 proteins in this group did not match any genes. gi|154090959|ref|NP_060702.1|:WASH complex subunit FAM21B [Homo sapiens] ;gi|530393637|ref|XP_005269862.1|:PREDICTED: WASH complex subunit FAM21A isoform X1 [Homo sapiens] ;gi|530393639|ref|XP_005269863.1|:PREDICTED: WASH complex subunit FAM21A isoform X2 [Homo sapiens] ;gi|530393641|ref|XP_005269864.1|:PREDICTED: WASH complex subu…	2.56293	0.590573	0	3.014e-05	0	0	3.014e-05	0	1	0	0	0.25	1.176e-05	0	0	0	1.176e-05	1	0	0	0	0.25
PMPCB	1 genes:PMPCB.gi|530386674|ref|XP_005250774.1|:PMPCB:PREDICTED: mitochondrial-processing peptidase subunit beta isoform X1 [Homo sapiens] ;gi|578814771|ref|XP_006716244.1|:PMPCB:PREDICTED: mitochondrial-processing peptidase subunit beta isoform X4 [Homo sapiens] ;gi|94538354|ref|NP_004270.2|:PMPCB:mitochondrial-processing peptidase subunit beta precursor [Homo sapiens] ;	2.5448	0.592564	8.464e-05	0	0	0	8.464e-05	2	0	0	0	0.5	0	0	0	3.326e-05	3.326e-05	0	0	0	1	0.25
RAB39A	ras-related protein Rab-39A [Homo sapiens]	2.54463	0.592583	0.00019815	0	0	0	0.00019815	2	0	0	0	0.5	0	0	0	7.787e-05	7.787e-05	0	0	0	1	0.25
LPCAT1	1 genes:LPCAT1.gi|33946291|ref|NP_079106.3|:LPCAT1:lysophosphatidylcholine acyltransferase 1 [Homo sapiens] ;gi|530378964|ref|XP_005248430.1|:LPCAT1:PREDICTED: lysophosphatidylcholine acyltransferase 1 isoform X1 [Homo sapiens] ;	2.50951	0.141074	8.052e-05	0	0.00016563	9.301e-05	0.000113053	2	0	4	2	2	0	5.846e-05	0	3.164e-05	4.505e-05	0	2	0	1	0.75
ATP5J2-PTCD1	2 genes:ATP5J2,ATP5J2-PTCD1.gi|311893396|ref|NP_001185808.1|:ATP5J2-PTCD1:ATP5J2-PTCD1 fusion protein [Homo sapiens] ;gi|4757812|ref|NP_004880.1|:ATP5J2:ATP synthase subunit f, mitochondrial isoform 2a [Homo sapiens] ;gi|51479129|ref|NP_001003713.1|:ATP5J2:ATP synthase subunit f, mitochondrial isoform 2b [Homo sapiens] ;gi|51479132|ref|NP_001003714.1|:ATP5J2:ATP synthase subunit f, mitochondrial …	2.48028	0.249944	2.87e-05	0.00015126	5.904e-05	0	7.96667e-05	1	3	2	0	1.5	0	4.168e-05	0	2.256e-05	3.212e-05	0	2	0	1	0.75
IRAK1	1 genes:IRAK1.gi|68800243|ref|NP_001560.2|:IRAK1:interleukin-1 receptor-associated kinase 1 isoform 1 [Homo sapiens] ;gi|68800343|ref|NP_001020413.1|:IRAK1:interleukin-1 receptor-associated kinase 1 isoform 2 [Homo sapiens] ;	2.4766	0.0122047	9.059e-05	5.304e-05	0.00012423	6.975e-05	8.44025e-05	3	1	4	2	2.5	2.069e-05	0	0	4.747e-05	3.408e-05	1	0	0	2	0.75
IDH3B	1 genes:IDH3B.gi|28178816|ref|NP_777280.1|:IDH3B:isocitrate dehydrogenase [NAD] subunit beta, mitochondrial isoform b precursor [Homo sapiens] ;gi|28178821|ref|NP_008830.2|:IDH3B:isocitrate dehydrogenase [NAD] subunit beta, mitochondrial isoform a precursor [Homo sapiens] ;gi|385648280|ref|NP_001245313.1|:IDH3B:isocitrate dehydrogenase [NAD] subunit beta, mitochondrial isoform d [Homo sapiens] ;g…	2.47376	0.515336	0.00033681	0	5.773e-05	0	0.00019727	6	0	1	0	1.75	0.00011537	0	0	4.412e-05	7.9745e-05	3	0	0	1	1
IRS4	1 genes:IRS4.gi|4504733|ref|NP_003595.1|:IRS4:insulin receptor substrate 4 [Homo sapiens] ;gi|530422231|ref|XP_005262277.1|:IRS4:PREDICTED: insulin receptor substrate 4 isoform X1 [Homo sapiens] ;gi|578838539|ref|XP_006724776.1|:IRS4:PREDICTED: insulin receptor substrate 4 isoform X2 [Homo sapiens] ;	2.46907	0.00613709	0.00097493	0.00048069	0.00087956	0.00079022	0.00078135	57	16	50	40	40.75	0.00030466	0.00032285	0.00023502	0.00040329	0.000316455	26	26	13	30	23.75
CAMK2D	1 genes:CAMK2D. 8 proteins in this group did not match any genes. gi|26667180|ref|NP_001212.2|:CAMK2D:calcium/calmodulin-dependent protein kinase type II subunit delta isoform 3 [Homo sapiens] ;gi|26667186|ref|NP_742125.1|:CAMK2D:calcium/calmodulin-dependent protein kinase type II subunit delta isoform 1 [Homo sapiens] ;gi|26667189|ref|NP_742126.1|:CAMK2D:calcium/calmodulin-dependent protein kina…	2.44115	0.840795	0	0	8.863e-05	0	8.863e-05	0	0	2	0	0.5	2.952e-05	0	4.554e-05	3.386e-05	3.63067e-05	1	0	1	1	0.75
SEC16A	1 genes:SEC16A. 3 proteins in this group did not match any genes. gi|124378039|ref|NP_055681.1|:SEC16A:protein transport protein Sec16A isoform 1 [Homo sapiens] ;gi|449083351|ref|NP_001263347.1|:SEC16A:protein transport protein Sec16A isoform 2 [Homo sapiens] ;gi|530426849|ref|XP_005266189.1|:PREDICTED: protein transport protein Sec16A isoform X1 [Homo sapiens] ;gi|530426851|ref|XP_005266190.1|:P…	2.44021	0.0150619	0.00014595	0.0001442	9.381e-05	7.375e-05	0.000114427	16	9	10	7	10.5	6.874e-05	3.973e-05	2.892e-05	5.018e-05	4.68925e-05	11	6	3	7	6.75
ATP2C1	1 genes:ATP2C1. 3 proteins in this group did not match any genes. gi|312836763|ref|NP_001186108.1|:ATP2C1:calcium-transporting ATPase type 2C member 1 isoform 1a [Homo sapiens] ;gi|312836765|ref|NP_001186109.1|:ATP2C1:calcium-transporting ATPase type 2C member 1 isoform 2a [Homo sapiens] ;gi|312836767|ref|NP_001186110.1|:ATP2C1:calcium-transporting ATPase type 2C member 1 isoform 2b [Homo sapiens…	2.41991	0.607161	0	4.109e-05	0	0	4.109e-05	0	1	0	0	0.25	0	1.698e-05	0	0	1.698e-05	0	1	0	0	0.25
PSMD13	1 genes:PSMD13.gi|157502193|ref|NP_002808.3|:PSMD13:26S proteasome non-ATPase regulatory subunit 13 isoform 1 [Homo sapiens] ;gi|157502195|ref|NP_787128.2|:PSMD13:26S proteasome non-ATPase regulatory subunit 13 isoform 2 [Homo sapiens] ;	2.41966	0.607192	0	0.00010044	0	0	0.00010044	0	1	0	0	0.25	0	4.151e-05	0	0	4.151e-05	0	1	0	0	0.25
FTSJ1	1 genes:FTSJ1.gi|530421433|ref|XP_005272652.1|:FTSJ1:PREDICTED: putative tRNA (cytidine(32)/guanosine(34)-2'-O)-methyltransferase isoform X1 [Homo sapiens] ;gi|531990794|ref|NP_001269086.1|:FTSJ1:putative tRNA (cytidine(32)/guanosine(34)-2'-O)-methyltransferase isoform c [Homo sapiens] ;gi|7110661|ref|NP_036412.1|:FTSJ1:putative tRNA (cytidine(32)/guanosine(34)-2'-O)-methyltransferase isoform a […	2.41965	0.607192	0	0.00011549	0	0	0.00011549	0	1	0	0	0.25	0	4.773e-05	0	0	4.773e-05	0	1	0	0	0.25
PYCRL	pyrroline-5-carboxylate reductase 3 [Homo sapiens]	2.41964	0.607193	0	0.00013204	0	0	0.00013204	0	1	0	0	0.25	0	5.457e-05	0	0	5.457e-05	0	1	0	0	0.25
FARP1	1 genes:FARP1. 1 proteins in this group did not match any genes. gi|558472848|ref|NP_001273768.1|:FARP1:FERM, RhoGEF and pleckstrin domain-containing protein 1 isoform 3 [Homo sapiens] ;gi|578825181|ref|XP_006719976.1|:PREDICTED: FERM, RhoGEF and pleckstrin domain-containing protein 1 isoform X1 [Homo sapiens] ;	2.41902	0.60727	0	3.51e-05	0	0	3.51e-05	0	1	0	0	0.25	0	1.451e-05	0	0	1.451e-05	0	1	0	0	0.25
COMMD4	1 genes:COMMD4. 2 proteins in this group did not match any genes. gi|21361661|ref|NP_060298.2|:COMMD4:COMM domain-containing protein 4 isoform 1 [Homo sapiens] ;gi|530406113|ref|XP_005254566.1|:COMMD4:PREDICTED: COMM domain-containing protein 4 isoform X1 [Homo sapiens] ;gi|530406115|ref|XP_005254567.1|:COMMD4:PREDICTED: COMM domain-containing protein 4 isoform X2 [Homo sapiens] ;gi|530406118|ref…	2.3881	0.888569	0	0.00018977	0	0	0.00018977	0	1	0	0	0.25	7.402e-05	0	0	8.491e-05	7.9465e-05	1	0	0	1	0.5
WDR34	WD repeat-containing protein 34 [Homo sapiens]	2.38711	0.0783763	8.022e-05	0.00014091	8.251e-05	0	0.000101213	2	2	2	0	1.5	0	0	4.24e-05	0	4.24e-05	0	0	1	0	0.25
	1 genes:CNP. 1 proteins in this group did not match any genes. gi|578830420|ref|XP_006721765.1|:PREDICTED: 2',3'-cyclic-nucleotide 3'-phosphodiesterase isoform X2 [Homo sapiens] ;gi|94721261|ref|NP_149124.3|:CNP:2',3'-cyclic-nucleotide 3'-phosphodiesterase [Homo sapiens] ;	2.37079	0.821284	0	0	0	0.00012385	0.00012385	0	0	0	2	0.5	3.673e-05	7.785e-05	0	4.214e-05	5.224e-05	1	2	0	1	1
SLC25A1	1 genes:SLC25A1.gi|21389315|ref|NP_005975.1|:SLC25A1:tricarboxylate transport protein, mitochondrial isoform a precursor [Homo sapiens] ;gi|374717343|ref|NP_001243463.1|:SLC25A1:tricarboxylate transport protein, mitochondrial isoform b [Homo sapiens] ;	2.35193	0.521747	0	0	0.0003555	0	0.0003555	0	0	5	0	1.25	9.472e-05	0.00020075	0.00014614	0.000163	0.000151152	2	4	2	3	2.75
MLF2	myeloid leukemia factor 2 [Homo sapiens]	2.34539	0.413283	0.00026008	0	0.00017832	0	0.0002192	3	0	2	0	1.25	0.00011878	0	0	6.814e-05	9.346e-05	2	0	0	1	0.75
CNBP	cellular nucleic acid-binding protein isoform 6 [Homo sapiens]	2.34424	0.276169	0	0	0.00026014	0.00014607	0.000203105	0	0	2	1	0.75	8.664e-05	0	0	0	8.664e-05	1	0	0	0	0.25
CNBP	cellular nucleic acid-binding protein isoform 2 [Homo sapiens]	2.34417	0.276171	0	0	0.00024845	0.00013951	0.00019398	0	0	2	1	0.75	8.275e-05	0	0	0	8.275e-05	1	0	0	0	0.25
PHB2	prohibitin-2 isoform 1 [Homo sapiens]	2.3323	0.013019	0.00014381	0.0002526	0.00029581	0.00024916	0.000235345	2	2	4	3	2.75	9.852e-05	5.22e-05	0.000152	0	0.000100907	2	1	2	0	1.25
UMPS	uridine 5'-monophosphate synthase [Homo sapiens]	2.29725	0.538306	0	0.00015735	0	0	0.00015735	0	2	0	0	0.5	6.137e-05	0.00013007	4.734e-05	3.52e-05	6.8495e-05	2	4	1	1	2
SNRPG	small nuclear ribonucleoprotein G [Homo sapiens]	2.29614	0.912822	0.00056578	0	0	0	0.00056578	2	0	0	0	0.5	0.0001938	0	0.00029901	0	0.000246405	1	0	1	0	0.5
UTP18	1 genes:UTP18. 1 proteins in this group did not match any genes. gi|118344456|ref|NP_057085.2|:UTP18:U3 small nucleolar RNA-associated protein 18 homolog [Homo sapiens] ;gi|578831010|ref|XP_006721993.1|:PREDICTED: U3 small nucleolar RNA-associated protein 18 homolog isoform X1 [Homo sapiens] ;	2.28965	0.638537	0	0.00013584	7.954e-05	0	0.00010769	0	2	2	0	1	2.649e-05	8.422e-05	0	3.039e-05	4.70333e-05	1	3	0	1	1.25
ALDH3A2	1 genes:ALDH3A2.gi|4557303|ref|NP_000373.1|:ALDH3A2:fatty aldehyde dehydrogenase isoform 2 [Homo sapiens] ;gi|73466520|ref|NP_001026976.1|:ALDH3A2:fatty aldehyde dehydrogenase isoform 1 [Homo sapiens] ;	2.26752	0.110302	0.00013299	0.00015573	0.00013678	0	0.000141833	3	2	3	0	2	6.074e-05	6.436e-05	0	0	6.255e-05	2	2	0	0	1
P4HA1	prolyl 4-hydroxylase subunit alpha-1 isoform 3 precursor [Homo sapiens]	2.26571	0.544894	0.00070833	0.00018297	0	0.00016844	0.000353247	17	2.5	0	3.5	5.75	0.00037108	0.000121	6.606e-05	6.55e-05	0.00015591	13	4	1.5	2	5.125
POP1	ribonucleases P/MRP protein subunit POP1 [Homo sapiens]	2.25969	0.882351	4.199e-05	0	0	0.00012125	8.162e-05	2	0	0	5	1.75	5.754e-05	1.524e-05	2.219e-05	4.951e-05	3.612e-05	4	1	1	3	2.25
MCCC2	1 genes:MCCC2.gi|11545863|ref|NP_071415.1|:MCCC2:methylcrotonoyl-CoA carboxylase beta chain, mitochondrial [Homo sapiens] ;gi|530379431|ref|XP_005248624.1|:MCCC2:PREDICTED: methylcrotonoyl-CoA carboxylase beta chain, mitochondrial isoform X1 [Homo sapiens] ;	2.25301	0.487862	0	0.00013415	0	0	0.00013415	0	2	0	0	0.5	5.232e-05	5.545e-05	4.036e-05	9.004e-05	5.95425e-05	2	2	1	3	2
RING1	E3 ubiquitin-protein ligase RING1 [Homo sapiens]	2.23595	0.440461	0.00010591	0	0	6.116e-05	8.3535e-05	2	0	0	1	0.75	3.628e-05	3.844e-05	0	0	3.736e-05	1	1	0	0	0.5
BAG2	BAG family molecular chaperone regulator 2 [Homo sapiens]	2.22809	0.00106766	0.00122274	0.00143183	0.00115276	0.00094152	0.00118721	12	8	11	8	9.75	0.00062826	0.00059179	0.00043079	0.00048051	0.000532837	9	8	4	6	6.75
GSPT1	1 genes:GSPT1. 2 proteins in this group did not match any genes. gi|194018520|ref|NP_002085.2|:GSPT1:eukaryotic peptide chain release factor GTP-binding subunit ERF3A isoform 1 [Homo sapiens] ;gi|194018522|ref|NP_001123479.1|:GSPT1:eukaryotic peptide chain release factor GTP-binding subunit ERF3A isoform 3 [Homo sapiens] ;gi|194097354|ref|NP_001123478.1|:GSPT1:eukaryotic peptide chain release fac…	2.21042	0.294082	6.75e-05	0	3.471e-05	0	5.1105e-05	2	0	1	0	0.75	2.312e-05	0	0	0	2.312e-05	1	0	0	0	0.25
UBE2V2	1 genes:UBE2V2.gi|4507797|ref|NP_003341.1|:UBE2V2:ubiquitin-conjugating enzyme E2 variant 2 [Homo sapiens] ;gi|530388562|ref|XP_005251357.1|:UBE2V2:PREDICTED: ubiquitin-conjugating enzyme E2 variant 2 isoform X1 [Homo sapiens] ;	2.18555	0.639355	0	0	0	0.00034252	0.00034252	0	0	0	2	0.5	0	0	0.00015672	0	0.00015672	0	0	1	0	0.25
PFDN2	prefoldin subunit 2 [Homo sapiens]	2.18555	0.639355	0	0	0	0.0003225	0.0003225	0	0	0	2	0.5	0	0	0.00014756	0	0.00014756	0	0	1	0	0.25
MCM2	DNA replication licensing factor MCM2 [Homo sapiens]	2.17957	0.726099	0	0.00012532	2.446e-05	0	7.489e-05	0	3	1	0	1	3.259e-05	5.18e-05	0	1.869e-05	3.436e-05	2	3	0	1	1.5
ANKRD52	serine/threonine-protein phosphatase 6 regulatory ankyrin repeat subunit C [Homo sapiens]	2.17936	0.122052	0	3.51e-05	4.11e-05	4.616e-05	4.07867e-05	0	1	2	2	1.25	0	0	2.112e-05	1.631e-05	1.8715e-05	0	0	1	1.03846	0.509615
BRCC3	1 genes:BRCC3. 3 proteins in this group did not match any genes. gi|13236583|ref|NP_077308.1|:BRCC3:lys-63-specific deubiquitinase BRCC36 isoform 1 [Homo sapiens] ;gi|336285487|ref|NP_001229569.1|:BRCC3:lys-63-specific deubiquitinase BRCC36 isoform 3 [Homo sapiens] ;gi|530422941|ref|XP_005274806.1|:PREDICTED: lys-63-specific deubiquitinase BRCC36 isoform X1 [Homo sapiens] ;gi|530422943|ref|XP_005…	2.17301	0.286914	0.00013607	0	0	7.858e-05	0.000107325	2	0	0	1	0.75	0	4.939e-05	0	0	4.939e-05	0	1	0	0	0.25
FAR1	fatty acyl-CoA reductase 1 [Homo sapiens]	2.1681	0.00615686	0.00016699	0.00014666	0.00017174	0.00014466	0.000157513	4	2	4	3	3.25	2.86e-05	9.092e-05	0	9.843e-05	7.265e-05	1	3	0	3	1.75
FARSA	phenylalanine--tRNA ligase alpha subunit [Homo sapiens]	2.16789	0.0418402	0.00021161	0.00052038	0.00034822	0.0002933	0.000343377	5	7	8	6	6.5	0.00023195	0.0001229	0.00017893	9.979e-05	0.000158392	8	4	4	3	4.75
NPLOC4	nuclear protein localization protein 4 homolog [Homo sapiens]	2.16717	0.653825	7.072e-05	0	0	8.169e-05	7.6205e-05	2	0	0	2	1	2.423e-05	2.567e-05	0	5.559e-05	3.51633e-05	1	1	0	2	1
	PREDICTED: probable serine carboxypeptidase CPVL isoform X1 [Homo sapiens]	2.16318	0.252663	9.034e-05	0	4.645e-05	0.00010434	8.03767e-05	2	0	1	2	1.25	3.094e-05	3.279e-05	4.774e-05	0	3.71567e-05	1	1	1	0	0.75
RTCB	tRNA-splicing ligase RtcB homolog [Homo sapiens]	2.15278	0.421305	0.0001703	0	0.00021893	0.00039339	0.000260873	4	0	5	8	4.25	0.00020417	0.00012363	9e-05	6.692e-05	0.00012118	7	4	2	2	3.75
DOCK7	1 genes:DOCK7.gi|431822375|ref|NP_001258928.1|:DOCK7:dedicator of cytokinesis protein 7 isoform 1 [Homo sapiens] ;gi|431822377|ref|NP_001258929.1|:DOCK7:dedicator of cytokinesis protein 7 isoform 3 [Homo sapiens] ;gi|431822379|ref|NP_001258930.1|:DOCK7:dedicator of cytokinesis protein 7 isoform 4 [Homo sapiens] ;gi|530363512|ref|XP_005271349.1|:DOCK7:PREDICTED: dedicator of cytokinesis protein 7 …	2.14491	0.924653	0	5.321e-05	3.116e-05	0	4.2185e-05	0	3	3	0	1.5	6.92e-06	2.933e-05	1.067e-05	3.175e-05	1.96675e-05	1	4	1	4	2.5
IDH3G	isocitrate dehydrogenase [NAD] subunit gamma, mitochondrial isoform a precursor [Homo sapiens]	2.14463	0.458599	0.00010941	0	0	6.319e-05	8.63e-05	2	0	0	1	0.75	3.748e-05	0	0	4.3e-05	4.024e-05	1	0	0	1	0.5
HNRNPUL2	heterogeneous nuclear ribonucleoprotein U-like protein 2 [Homo sapiens]	2.14335	0.44763	0	0	0	9.973e-05	9.973e-05	0	0	0	3	0.75	5.915e-05	2.089e-05	6.084e-05	4.524e-05	4.653e-05	3	1	2	2	2
VCL	1 genes:VCL. 2 proteins in this group did not match any genes. gi|4507877|ref|NP_003364.1|:VCL:vinculin isoform VCL [Homo sapiens] ;gi|530394328|ref|XP_005270199.1|:PREDICTED: vinculin isoform X1 [Homo sapiens] ;gi|530394330|ref|XP_005270200.1|:PREDICTED: vinculin isoform X2 [Homo sapiens] ;gi|7669550|ref|NP_054706.1|:VCL:vinculin isoform meta-VCL [Homo sapiens] ;	2.14305	0.955771	0	0	0	4.659e-05	4.659e-05	0	0	0	2	0.5	2.763e-05	0	0	1.585e-05	2.174e-05	2	0	0	1	0.75
LSM4	U6 snRNA-associated Sm-like protein LSm4 isoform 1 [Homo sapiens]	2.14273	0.955867	0	0	0	0.0003573	0.0003573	0	0	0	2	0.5	0.00021193	0	0	0.00012157	0.00016675	2	0	0	1	0.75
LARS	leucine--tRNA ligase, cytoplasmic [Homo sapiens]	2.1133	0.207151	9.141e-05	3.211e-05	0	8.446e-05	6.93267e-05	5	1	0	4	2.5	1.252e-05	5.309e-05	0	0	3.2805e-05	1	4	0	0	1.25
TUBA1C	tubulin alpha-1C chain [Homo sapiens]	2.10033	0.0807467	0.00772278	0.00299284	0.00408008	0.00816586	0.00574039	161.282	35.5833	82.8485	147.647	106.84	0.00326238	0.00281241	0.00100126	0.00385632	0.00273309	99.45	80.9034	19.7833	102.467	75.651
HSD17B12	estradiol 17-beta-dehydrogenase 12 [Homo sapiens]	2.09517	0.109105	0.00062019	0.00084728	0.00042523	0.00023878	0.00053287	9	7	6	3	6.25	0.00037767	0.00035019	7.283e-05	0.00021664	0.000254332	8	7	1	4	5
SUCLG1	succinyl-CoA ligase [ADP/GDP-forming] subunit alpha, mitochondrial precursor [Homo sapiens]	2.09483	0.258594	0.0004971	0	0.00038345	7.177e-05	0.00031744	8	0	6	1	3.75	0.00021285	9.022e-05	0	0	0.000151535	5	2	0	0	1.75
CDC42EP1	PREDICTED: cdc42 effector protein 1 isoform X3 [Homo sapiens]	2.0641	0.485029	0	0	0.00022621	0.00012702	0.000176615	0	0	4	2	1.5	0.00011301	0	5.812e-05	0	8.5565e-05	3	0	1	0	1
ELAVL1	ELAV-like protein 1 [Homo sapiens]	2.05998	0.754642	0	0.00011584	0	0.00045704	0.00028644	0	1	0	6	1.75	0.00022591	0	0.00013941	5.183e-05	0.00013905	5	0	2	1	2
TUBA1A	tubulin alpha-1A chain isoform 1 [Homo sapiens]	2.04741	0.481243	0.00556555	0.0125253	0.00569287	0	0.00792792	116.748	149.583	116.112	0	95.6109	0.00526296	0.00541503	0.00097162	0.00383908	0.00387217	161.15	156.466	19.2833	102.463	109.841
SLC3A2	1 genes:SLC3A2.gi|61744477|ref|NP_001012680.1|:SLC3A2:4F2 cell-surface antigen heavy chain isoform b [Homo sapiens] ;gi|61744481|ref|NP_001012682.1|:SLC3A2:4F2 cell-surface antigen heavy chain isoform e [Homo sapiens] ;gi|61744483|ref|NP_001013269.1|:SLC3A2:4F2 cell-surface antigen heavy chain isoform f [Homo sapiens] ;gi|65506891|ref|NP_002385.3|:SLC3A2:4F2 cell-surface antigen heavy chain isofo…	2.03987	0.366046	3.407e-05	0	0.00010513	3.935e-05	5.95167e-05	1	0	3	1	1.25	0	2.474e-05	3.601e-05	2.678e-05	2.91767e-05	0	1	1	1	0.75
LSM2	U6 snRNA-associated Sm-like protein LSm2 [Homo sapiens]	2.01619	0.989779	0	0.00079504	0	0.00078419	0.000789615	0	2	0	3	1.25	0.00046513	0.0003286	0.0002392	0.00053362	0.000391637	3	2	1	3	2.25
TELO2	telomere length regulation protein TEL2 homolog [Homo sapiens]	2.01208	0.303119	5.137e-05	9.024e-05	0	0	7.0805e-05	2	2	0	0	1	3.519e-05	0	0	0	3.519e-05	2	0	0	0	0.5
HEXIM1	protein HEXIM1 [Homo sapiens]	2.01046	0.996656	0	0	0	0.00013834	0.00013834	0	0	0	2	0.5	0	4.348e-05	0	9.414e-05	6.881e-05	0	1	0	2	0.75
IBTK	1 genes:IBTK.gi|57863304|ref|NP_056340.2|:IBTK:inhibitor of Bruton tyrosine kinase [Homo sapiens] ;gi|578812674|ref|XP_006715516.1|:IBTK:PREDICTED: inhibitor of Bruton tyrosine kinase isoform X1 [Homo sapiens] ;	2.01041	0.996674	0	0	0	3.671e-05	3.671e-05	0	0	0	2	0.5	0	1.154e-05	0	2.498e-05	1.826e-05	0	1	0	2	0.75
ZC3H13	1 genes:ZC3H13.gi|530402196|ref|XP_005266363.1|:ZC3H13:PREDICTED: zinc finger CCCH domain-containing protein 13 isoform X6 [Homo sapiens] ;gi|530402198|ref|XP_005266364.1|:ZC3H13:PREDICTED: zinc finger CCCH domain-containing protein 13 isoform X7 [Homo sapiens] ;gi|530402204|ref|XP_005266367.1|:ZC3H13:PREDICTED: zinc finger CCCH domain-containing protein 13 isoform X10 [Homo sapiens] ;gi|53040220…	1.99424	0.303821	2.534e-05	0	0	4.39e-05	3.462e-05	2	0	0	3	1.25	1.736e-05	0	0	0	1.736e-05	2	0	0	0	0.5
ACTR1A	alpha-centractin [Homo sapiens]	1.97433	0.0144834	0.00171541	0.00100437	0.00123498	0.00099066	0.00123635	30	10	21	15	19	0.00078346	0.00062267	0.00060437	0.00049436	0.000626215	20	15	10	11	14
TUBB6	tubulin beta-6 chain [Homo sapiens]	1.97387	0.011721	0.00154165	0.00218201	0.00180759	0.00130325	0.00170862	31.9806	25.7697	36.4589	23.4066	29.404	0.00097559	0.00112614	0.00046502	0.00089574	0.000865622	29.5409	32.1788	9.1267	23.6419	23.6221
SCO2	protein SCO2 homolog, mitochondrial precursor [Homo sapiens]	1.97247	0.049027	0.00048496	0.00042591	0.00033251	9.336e-05	0.000334185	6	3	4	1	3.5	0.00022149	0.00011736	0	0	0.000169425	4	2	0	0	1.5
	1 genes:FXR1. 4 proteins in this group did not match any genes. gi|530375353|ref|XP_005247870.1|:PREDICTED: fragile X mental retardation syndrome-related protein 1 isoform X1 [Homo sapiens] ;gi|530375355|ref|XP_005247871.1|:PREDICTED: fragile X mental retardation syndrome-related protein 1 isoform X2 [Homo sapiens] ;gi|530375357|ref|XP_005247872.1|:PREDICTED: fragile X mental retardation syndrome…	1.97026	0.990117	0	4.703e-05	0	0	4.703e-05	0	1	0	0	0.25	0	1.944e-05	2.83e-05	0	2.387e-05	0	1	1	0	0.5
ALMS1	Alstrom syndrome protein 1 [Homo sapiens]	1.96363	0.00820254	2.063e-05	2.718e-05	2.122e-05	2.978e-05	2.47025e-05	4	3	4	5	4	1.767e-05	7.49e-06	0	0	1.258e-05	5	2	0	0	1.75
GLTSCR2	glioma tumor suppressor candidate region gene 2 protein [Homo sapiens]	1.95558	0.357909	0	0	0	0.0001039	0.0001039	0	0	0	2	0.5	6.163e-05	3.265e-05	4.754e-05	7.07e-05	5.313e-05	2	1	1	2	1.5
POLR2A	DNA-directed RNA polymerase II subunit RPB1 [Homo sapiens]	1.9374	0.961629	0	0	3.367e-05	3.782e-05	3.5745e-05	0	0	3	3	1.5	2.991e-05	2.377e-05	1.154e-05	8.58e-06	1.845e-05	4	3	1	1	2.25
MCM7	DNA replication licensing factor MCM7 isoform 1 [Homo sapiens]	1.92946	0.504286	0.00020932	0	0.00024603	0.00017269	0.000209347	7	0	8	5	5	0.00010243	8.683e-05	0.00022124	2.35e-05	0.0001085	5	4	7	1	4.25
AK2	1 genes:AK2.gi|312836806|ref|NP_001186128.1|:AK2:adenylate kinase 2, mitochondrial isoform c [Homo sapiens] ;gi|4502013|ref|NP_001616.1|:AK2:adenylate kinase 2, mitochondrial isoform a [Homo sapiens] ;gi|7524346|ref|NP_037543.1|:AK2:adenylate kinase 2, mitochondrial isoform b [Homo sapiens] ;	1.92083	0.102114	0.00019196	0	9.871e-05	0.00011086	0.000133843	2	0	1	1	1	0	6.968e-05	0	0	6.968e-05	0	1	0	0	0.25
SRSF8	serine/arginine-rich splicing factor 8 [Homo sapiens]	1.91802	0.311096	0	0.00026783	0.00015682	0	0.000212325	0	2	2	0	1	0	0.0001107	0	0	0.0001107	0	2	0	0	0.5
RPS25	40S ribosomal protein S25 [Homo sapiens]	1.90556	0.26165	0.00137599	0.0060423	0.00159207	0.00278126	0.0029479	8	20	9	14	12.75	0.00164966	0.00199787	0.00199975	0.00054074	0.001547	14	16	11	4	11.25
KTN1	1 genes:KTN1.gi|118498362|ref|NP_001072990.1|:KTN1:kinectin isoform b [Homo sapiens] ;gi|118498368|ref|NP_004977.2|:KTN1:kinectin isoform c [Homo sapiens] ;gi|578825783|ref|XP_006720201.1|:KTN1:PREDICTED: kinectin isoform X1 [Homo sapiens] ;gi|578825785|ref|XP_006720202.1|:KTN1:PREDICTED: kinectin isoform X2 [Homo sapiens] ;gi|578825787|ref|XP_006720203.1|:KTN1:PREDICTED: kinectin isoform X3 [Hom…	1.88956	0.81007	0	0	1.693e-05	5.704e-05	3.6985e-05	0	0	1	3	1	3.383e-05	1.195e-05	0	1.294e-05	1.95733e-05	3	1	0	1	1.25
ESYT2	extended synaptotagmin-2 [Homo sapiens]	1.88275	0.592025	0	0	9.905e-05	2.781e-05	6.343e-05	0	0	4	1	1.25	1.649e-05	0	5.089e-05	0	3.369e-05	1	0	2	0	0.75
H1FX	histone H1x [Homo sapiens]	1.87632	0.659965	0.00030281	0	0.00103813	0.00023317	0.000524703	3	0	10	2	3.75	0.0002766	7.328e-05	0.00021337	0.00055533	0.000279645	4	1	2	7	3.5
WRNIP1	1 genes:WRNIP1.gi|18426902|ref|NP_064520.2|:WRNIP1:ATPase WRNIP1 isoform 1 [Homo sapiens] ;gi|18426904|ref|NP_569079.1|:WRNIP1:ATPase WRNIP1 isoform 2 [Homo sapiens] ;	1.87384	0.525686	3.233e-05	5.679e-05	0	0	4.456e-05	1	1	0	0	0.5	2.215e-05	0	0	2.541e-05	2.378e-05	1	0	0	1	0.5
PDAP1	28 kDa heat- and acid-stable phosphoprotein [Homo sapiens]	1.86936	0.918433	0.00035635	0	0	0.00027439	0.00031537	3	0	0	2	1.25	0.00024413	8.623e-05	0.0002511	9.336e-05	0.000168705	3	1	2	1	1.75
RBM14	RNA-binding protein 14 isoform 1 [Homo sapiens]	1.86509	0.958363	0	0	0	7.424e-05	7.424e-05	0	0	0	2	0.5	0	1.167e-05	6.794e-05	0	3.9805e-05	0	0.5	2	0	0.625
POLR2J	1 genes:POLR2J. 1 proteins in this group did not match any genes. gi|530386126|ref|XP_005250509.1|:POLR2J:PREDICTED: DNA-directed RNA polymerase II subunit RPB11-a isoform X1 [Homo sapiens] ;gi|5453932|ref|NP_006225.1|:POLR2J:DNA-directed RNA polymerase II subunit RPB11-a [Homo sapiens] ;gi|578814368|ref|XP_006716096.1|:PREDICTED: DNA-directed RNA polymerase II subunit RPB11-b2 isoform X2 [Homo s…	1.85887	0.795509	0.00040566	0.00023751	0	0	0.000321585	3	1	0	0	1	0.00027791	9.817e-05	0.00014292	0	0.000173	3	1	1	0	1.25
CALM1	2 genes:CALM1,CALM3.gi|578826144|ref|XP_006720321.1|:CALM1:PREDICTED: calmodulin isoform X1 [Homo sapiens] ;gi|58218968|ref|NP_005175.2|:CALM3:calmodulin [Homo sapiens] ;	1.85754	0.0460635	0.00043	0.00075529	0.00044224	0.00049665	0.000531045	3	3	3	3	3	0	0.00010406	0.00030299	0.00045061	0.000285887	0	1	2	4	1.75
TUBG1	tubulin gamma-1 chain [Homo sapiens]	1.84943	0.132841	0.00023836	0.00058614	0.00024515	0.00027531	0.00033624	5	7	5	5	5.5	0.00022861	0.00017304	0.00010077	0.00022481	0.000181808	7	5	2	6	5
DNAJA2	dnaJ homolog subfamily A member 2 [Homo sapiens]	1.82747	0.00945981	0.00146115	0.00146658	0.00128808	0.0020493	0.00156628	28	16	24	34	25.5	0.00089376	0.00087134	0.00104797	0.00061522	0.000857073	25	23	19	15	20.5
PSMD3	26S proteasome non-ATPase regulatory subunit 3 [Homo sapiens]	1.82524	0.610448	0.00012079	0.0003536	0.00012423	0	0.00019954	3	5	3	0	2.75	0.00013791	8.769e-05	8.511e-05	0.00012658	0.000109323	5	3	2	4	3.5
FLII	1 genes:FLII.gi|372266127|ref|NP_001243193.1|:FLII:protein flightless-1 homolog isoform 2 [Homo sapiens] ;gi|372266129|ref|NP_001243194.1|:FLII:protein flightless-1 homolog isoform 3 [Homo sapiens] ;gi|4503743|ref|NP_002009.1|:FLII:protein flightless-1 homolog isoform 1 [Homo sapiens] ;gi|530410136|ref|XP_005256612.1|:FLII:PREDICTED: protein flightless-1 homolog isoform X1 [Homo sapiens] ;gi|5304…	1.82312	0.329781	0	6.004e-05	0	0	6.004e-05	0	2	0	0	0.5	3.513e-05	2.481e-05	1.806e-05	5.373e-05	3.29325e-05	3	2	1	4	2.5
OSBPL8	1 genes:OSBPL8. 3 proteins in this group did not match any genes. gi|530399707|ref|XP_005268678.1|:OSBPL8:PREDICTED: oxysterol-binding protein-related protein 8 isoform X1 [Homo sapiens] ;gi|530399709|ref|XP_005268679.1|:PREDICTED: oxysterol-binding protein-related protein 8 isoform X2 [Homo sapiens] ;gi|578823265|ref|XP_006719285.1|:PREDICTED: oxysterol-binding protein-related protein 8 isoform …	1.81914	0.285511	0	0.00012744	0	0	0.00012744	0	3	0	0	0.75	8.284e-05	7.023e-05	5.112e-05	7.603e-05	7.0055e-05	5	4	2	4	3.75
VCP	transitional endoplasmic reticulum ATPase [Homo sapiens]	1.80786	0.00647099	0.00128038	0.00168675	0.00101507	0.00129401	0.00131905	48	36	37	42	40.75	0.0007858	0.00081334	0.00064846	0.00067089	0.000729622	43	42	23	32	35
IQSEC1	1 genes:IQSEC1.gi|197304786|ref|NP_001127854.1|:IQSEC1:IQ motif and SEC7 domain-containing protein 1 isoform a [Homo sapiens] ;gi|50582989|ref|NP_055684.3|:IQSEC1:IQ motif and SEC7 domain-containing protein 1 isoform b [Homo sapiens] ;	1.80758	0.372739	3.86e-05	0	5.955e-05	8.917e-05	6.244e-05	2	0	3	4	2.25	5.289e-05	0	2.04e-05	3.034e-05	3.45433e-05	4	0	1	2	1.75
SDSL	PREDICTED: serine dehydratase-like isoform X2 [Homo sapiens]	1.80404	0.304338	0	0.00011479	0.00013442	0	0.000124605	0	1	2	0	0.75	0	0	6.907e-05	0	6.907e-05	0	0	1	0	0.25
DIDO1	death-inducer obliterator 1 isoform c [Homo sapiens]	1.7975	0.191554	0	3.372e-05	9.87e-06	1.109e-05	1.82267e-05	0	2	1	1	1	0	0	1.014e-05	0	1.014e-05	0	0	1	0	0.25
	PREDICTED: 60S ribosomal protein L34 isoform X2 [Homo sapiens]	1.77722	0.536707	0	0	0.00056698	0.00063673	0.000601855	0	0	3	3	1.5	0	0	0.00038845	0.00028885	0.00033865	0	0	2	2	1
TARS	threonine--tRNA ligase, cytoplasmic isoform 1 [Homo sapiens]	1.77172	0.32994	0	5.223e-05	3.058e-05	0	4.1405e-05	0	1	1	0	0.5	0	0	0	2.337e-05	2.337e-05	0	0	0	1	0.25
AIMP2	1 genes:AIMP2.gi|11125770|ref|NP_006294.2|:AIMP2:aminoacyl tRNA synthase complex-interacting multifunctional protein 2 [Homo sapiens] ;gi|530384981|ref|XP_005249904.1|:AIMP2:PREDICTED: aminoacyl tRNA synthase complex-interacting multifunctional protein 2 isoform X1 [Homo sapiens] ;gi|530384983|ref|XP_005249905.1|:AIMP2:PREDICTED: aminoacyl tRNA synthase complex-interacting multifunctional protein…	1.75745	0.912931	0	0	0	0.0001552	0.0001552	0	0	0	2	0.5	0	0	7.101e-05	0.00010561	8.831e-05	0	0	1	2	0.75
PAM16	2 genes:CORO7-PAM16,PAM16.gi|27363461|ref|NP_057153.8|:PAM16:mitochondrial import inner membrane translocase subunit TIM16 [Homo sapiens] ;gi|319918873|ref|NP_001188408.1|:CORO7-PAM16:CORO7-PAM16 protein [Homo sapiens] ;	1.75739	0.91291	0	0	0	0.00039732	0.00039732	0	0	0	2	0.5	0	0	0.0001818	0.00027037	0.000226085	0	0	1	2	0.75
PPT1	1 genes:PPT1. 1 proteins in this group did not match any genes. gi|4506031|ref|NP_000301.1|:PPT1:palmitoyl-protein thioesterase 1 isoform 1 precursor [Homo sapiens] ;gi|530362925|ref|XP_005271064.1|:PREDICTED: palmitoyl-protein thioesterase 1 isoform X1 [Homo sapiens] ;gi|530362927|ref|XP_005271065.1|:PPT1:PREDICTED: palmitoyl-protein thioesterase 1 isoform X2 [Homo sapiens] ;	1.74072	0.908947	0.00014052	0	0	0	0.00014052	2	0	0	0	0.5	0	5.101e-05	0	0.00011044	8.0725e-05	0	1	0	2	0.75
HIST2H4B	histone H4 [Homo sapiens]	1.71944	0.296825	0.00062621	0.00073329	0.00064404	0.00216984	0.00104334	3	2	3	9	4.25	0.000572	0.00075769	0.00044125	0.00065623	0.000606793	4	5	2	4	3.75
EEF1B2	elongation factor 1-beta [Homo sapiens]	1.71687	0.169076	0.00095555	0.00117489	0.00251587	0.00275918	0.00185137	10	7	25.6	25	16.9	0.00130925	0.00097119	0.00060598	0.00142694	0.00107834	20	14	6	19	14.75
	0 genes:. 2 proteins in this group did not match any genes. gi|530365126|ref|XP_005245420.1|:PREDICTED: transcriptional repressor p66-beta isoform X1 [Homo sapiens] ;gi|578801317|ref|XP_006711532.1|:PREDICTED: transcriptional repressor p66-beta isoform X3 [Homo sapiens] ;	1.70423	0.834716	0	0.00025218	7.383e-05	0	0.000163005	0	4	2	0	1.5	0.00017213	7.817e-05	7.587e-05	5.642e-05	9.56475e-05	7	3	2	2	3.5
RBM7	1 genes:RBM7.gi|554506545|ref|NP_001272974.1|:RBM7:RNA-binding protein 7 isoform a [Homo sapiens] ;gi|9994185|ref|NP_057174.1|:RBM7:RNA-binding protein 7 isoform b [Homo sapiens] ;	1.70348	0.393016	0	0.00028288	0	9.301e-05	0.000187945	0	2	0	1	0.75	0.00011033	0	0	0	0.00011033	2	0	0	0	0.5
SLC25A13	1 genes:SLC25A13. 1 proteins in this group did not match any genes. gi|237649019|ref|NP_001153682.1|:SLC25A13:calcium-binding mitochondrial carrier protein Aralar2 isoform 1 [Homo sapiens] ;gi|578813862|ref|XP_006715893.1|:PREDICTED: calcium-binding mitochondrial carrier protein Aralar2 isoform X1 [Homo sapiens] ;gi|578813864|ref|XP_006715894.1|:SLC25A13:PREDICTED: calcium-binding mitochondrial c…	1.69746	0.152345	0.00022263	0.00011173	0.00019626	0.00018367	0.000178573	7	2	6	5	5	8.715e-05	0.0002078	0.00010085	2.5e-05	0.0001052	4	9	3	1	4.25
GPATCH11	G patch domain-containing protein 11 isoform 1 [Homo sapiens]	1.69514	0.230091	0	0	0	0.00017426	0.00017426	0	0	0	2	0.5	0.00010336	0.00010953	7.973e-05	0.00011858	0.0001028	2	2	1	2	1.75
RPL36	60S ribosomal protein L36 [Homo sapiens]	1.69051	0.15736	0.00245712	0.00071932	0.00231651	0.00165551	0.00178711	12	2	11	7	8	0.00154305	0.00074326	0.00129854	0.00064373	0.00105715	11	5	6	4	6.5
MRPS27	1 genes:MRPS27.gi|186928850|ref|NP_055899.2|:MRPS27:28S ribosomal protein S27, mitochondrial isoform 2 [Homo sapiens] ;gi|557948093|ref|NP_001273677.1|:MRPS27:28S ribosomal protein S27, mitochondrial isoform 1 [Homo sapiens] ;gi|557948101|ref|NP_001273680.1|:MRPS27:28S ribosomal protein S27, mitochondrial isoform 3 [Homo sapiens] ;	1.68767	0.191601	0.00020773	9.122e-05	0.00032047	0.00041988	0.000259825	4	1	6	7	4.5	0.00017789	0.00015081	0.00016467	0.00012245	0.000153955	5	4	3	3	3.75
GATAD2A	1 genes:GATAD2A. 5 proteins in this group did not match any genes. gi|164519146|ref|NP_060130.3|:GATAD2A:transcriptional repressor p66-alpha [Homo sapiens] ;gi|530414947|ref|XP_005260011.1|:PREDICTED: transcriptional repressor p66-alpha isoform X1 [Homo sapiens] ;gi|530414961|ref|XP_005260018.1|:PREDICTED: transcriptional repressor p66-alpha isoform X8 [Homo sapiens] ;gi|530414963|ref|XP_00526001…	1.68586	0.738365	0	0	0	3.923e-05	3.923e-05	0	0	0	1	0.25	2.327e-05	0	0	0	2.327e-05	1	0	0	0	0.25
MRM1	1 genes:MRM1. 2 proteins in this group did not match any genes. gi|40068479|ref|NP_079140.2|:MRM1:rRNA methyltransferase 1, mitochondrial precursor [Homo sapiens] ;gi|578840412|ref|XP_006725412.1|:PREDICTED: rRNA methyltransferase 1, mitochondrial isoform X1 [Homo sapiens] ;gi|578840414|ref|XP_006725413.1|:PREDICTED: rRNA methyltransferase 1, mitochondrial isoform X2 [Homo sapiens] ;	1.68584	0.738371	0	0	0	7.035e-05	7.035e-05	0	0	0	1	0.25	4.173e-05	0	0	0	4.173e-05	1	0	0	0	0.25
SPATS2	spermatogenesis-associated serine-rich protein 2 [Homo sapiens]	1.68553	0.738448	0	0	0	4.556e-05	4.556e-05	0	0	0	1	0.25	2.703e-05	0	0	0	2.703e-05	1	0	0	0	0.25
MYO1B	1 genes:MYO1B. 5 proteins in this group did not match any genes. gi|44889481|ref|NP_036355.2|:MYO1B:unconventional myosin-Ib isoform 2 [Homo sapiens] ;gi|530370381|ref|XP_005246626.1|:PREDICTED: unconventional myosin-Ib isoform X2 [Homo sapiens] ;gi|530370393|ref|XP_005246632.1|:PREDICTED: unconventional myosin-Ib isoform X8 [Homo sapiens] ;gi|530370397|ref|XP_005246634.1|:PREDICTED: unconvention…	1.68228	0.224177	7.978e-05	0.00024522	0.00018461	6.911e-05	0.00014468	4	7	9	3	5.75	9.564e-05	0.00010135	8.432e-05	6.27e-05	8.60025e-05	7	7	4	4	5.5
	PREDICTED: gem-associated protein 7 isoform X3 [Homo sapiens]	1.68199	0.573021	0.00032824	0	0	0	0.00032824	2	0	0	0	0.5	0.00033731	0.00011915	0	0.00012899	0.00019515	3	1	0	1	1.25
DNAJC9	dnaJ homolog subfamily C member 9 [Homo sapiens]	1.68158	0.626792	0.00033077	0.00043574	0.00034019	0	0.0003689	4	3	4	0	2.75	0.00016995	0.00036019	8.74e-05	0.00025997	0.000219377	3	6	1	4	3.5
PHB	prohibitin isoform 1 [Homo sapiens]	1.67756	0.789425	0	0	8.129e-05	0.00018259	0.00013194	0	0	1	2	0.75	5.415e-05	0.00011477	8.355e-05	6.213e-05	7.865e-05	1	2	1	1	1.25
MYO1C	1 genes:MYO1C. 1 proteins in this group did not match any genes. gi|124494238|ref|NP_001074248.1|:MYO1C:unconventional myosin-Ic isoform a [Homo sapiens] ;gi|124494240|ref|NP_203693.3|:MYO1C:unconventional myosin-Ic isoform c [Homo sapiens] ;gi|124494247|ref|NP_001074419.1|:MYO1C:unconventional myosin-Ic isoform b [Homo sapiens] ;gi|530410349|ref|XP_005256712.1|:PREDICTED: unconventional myosin-I…	1.67651	0.740289	2.023e-05	0	0.00010401	0.0001168	8.03467e-05	1	0	5	5	2.75	9.699e-05	1.468e-05	6.413e-05	1.59e-05	4.7925e-05	7	1	3	1	3
SEL1L	1 genes:SEL1L.gi|19923669|ref|NP_005056.3|:SEL1L:protein sel-1 homolog 1 isoform 1 precursor [Homo sapiens] ;gi|530404459|ref|XP_005268045.1|:SEL1L:PREDICTED: protein sel-1 homolog 1 isoform X1 [Homo sapiens] ;	1.67112	0.533219	0	4.756e-05	0	0	4.756e-05	0	1	0	0	0.25	3.71e-05	1.966e-05	2.862e-05	0	2.846e-05	2	1	1	0	1
ACTL6A	1 genes:ACTL6A.gi|30089999|ref|NP_829888.1|:ACTL6A:actin-like protein 6A isoform 2 [Homo sapiens] ;gi|4757718|ref|NP_004292.1|:ACTL6A:actin-like protein 6A isoform 1 [Homo sapiens] ;	1.66657	0.757365	0	0.00019516	0	0.0001925	0.00019383	0	2	0	3	1.25	0.00011418	0.00016133	5.872e-05	0.00013099	0.000116305	3	4	1	3	2.75
CCDC47	PREDICTED: coiled-coil domain-containing protein 47 isoform X1 [Homo sapiens]	1.66331	0.0399903	0.00031159	0.00046912	0.00027468	0.00035989	0.00035382	7	6	6	7	6.5	0.00024396	0.00029084	0.00014115	0.00017493	0.00021272	8	9	3	5	6.25
NOMO2	3 genes:NOMO1,NOMO2,NOMO3. 1 proteins in this group did not match any genes. gi|27734709|ref|NP_775885.1|:NOMO2:nodal modulator 2 isoform 2 precursor [Homo sapiens] ;gi|51944953|ref|NP_055102.3|:NOMO1:nodal modulator 1 precursor [Homo sapiens] ;gi|51944969|ref|NP_001004067.1|:NOMO3:nodal modulator 3 precursor [Homo sapiens] ;gi|51944971|ref|NP_001004060.1|:NOMO2:nodal modulator 2 isoform 1 precur…	1.66278	0.529015	3.519e-05	0	0	0	3.519e-05	2	0	0	0	0.5	2.411e-05	2.555e-05	0	1.383e-05	2.11633e-05	2	2	0	1	1.25
	1 genes:NOM1. 1 proteins in this group did not match any genes. gi|530387299|ref|XP_005249617.1|:PREDICTED: nucleolar MIF4G domain-containing protein 1 isoform X1 [Homo sapiens] ;gi|61097912|ref|NP_612409.1|:NOM1:nucleolar MIF4G domain-containing protein 1 [Homo sapiens] ;	1.66199	0.744516	0	4.386e-05	0	0	4.386e-05	0	1	0	0	0.25	0	0	2.639e-05	0	2.639e-05	0	0	1	0	0.25
CFL2	cofilin-2 isoform 1 [Homo sapiens]	1.66181	0.744564	0	0.00030333	0	0	0.00030333	0	1.33333	0	0	0.333333	0	0	0.00018253	0	0.00018253	0	0	1.33333	0	0.333333
	0 genes:. 2 proteins in this group did not match any genes. gi|530417278|ref|XP_005259327.1|:PREDICTED: uncharacterized aarF domain-containing protein kinase 4 isoform X1 [Homo sapiens] ;gi|578834927|ref|XP_006723457.1|:PREDICTED: uncharacterized aarF domain-containing protein kinase 4 isoform X8 [Homo sapiens] ;	1.6587	0.290903	6.847e-05	0.00012027	3.521e-05	0	7.465e-05	2	2	1	0	1.25	0	0	3.619e-05	5.382e-05	4.5005e-05	0	0	1	2	0.75
IPO7	importin-7 [Homo sapiens]	1.64504	0.86937	0	3.638e-05	0	0	3.638e-05	0	1	0	0	0.25	2.872e-05	1.551e-05	0	0	2.2115e-05	2.02381	1.03125	0	0	0.763765
TCOF1	1 genes:TCOF1.gi|207113160|ref|NP_001128715.1|:TCOF1:treacle protein isoform d [Homo sapiens] ;gi|207113162|ref|NP_001128716.1|:TCOF1:treacle protein isoform e [Homo sapiens] ;gi|207113164|ref|NP_001128717.1|:TCOF1:treacle protein isoform f [Homo sapiens] ;gi|304376301|ref|NP_001182070.1|:TCOF1:treacle protein isoform g [Homo sapiens] ;gi|530380665|ref|XP_005268559.1|:TCOF1:PREDICTED: treacle pro…	1.63708	0.862245	0	0	0	1.669e-05	1.669e-05	0	0	0	1	0.25	9.9e-06	1.049e-05	0	0	1.0195e-05	1	1	0	0	0.5
HAX1	HCLS1-associated protein X-1 isoform a [Homo sapiens]	1.63595	0.107578	0.00015412	0.00027071	0.00023776	0.00035602	0.000254653	2	2	3	4	2.75	0.00010558	0.00011189	0.0001629	0.00024227	0.00015566	2	2	2	4	2.5
RPL8	60S ribosomal protein L8 [Homo sapiens]	1.62948	0.728461	0.00175679	0.00146943	0	0.00212575	0.00178399	21	10	0	22	13.25	0.00234978	0.00024293	0.00132633	0.00046026	0.00109483	41	4	15	7	16.75
ILVBL	PREDICTED: acetolactate synthase-like protein isoform X1 [Homo sapiens]	1.61621	0.689299	0.00027215	0.00023902	0	0.00011788	0.000209683	8	4	0	3	3.75	0.00016314	0.00012348	7.191e-05	0.00016042	0.000129738	7	5	2	6	5
MRPL24	39S ribosomal protein L24, mitochondrial [Homo sapiens]	1.60753	0.408071	0	0.00034967	0	0.00011497	0.00023232	0	2	0	1	0.75	0	0.00014452	0	0	0.00014452	0	2	0	0	0.5
	PREDICTED: heat shock cognate 71 kDa protein isoform X1 [Homo sapiens]	1.60275	0.19272	0.00153334	0.00090472	0.00171888	0.00259214	0.00168727	46.072	15.4762	50.2167	67.4324	44.7993	0.00056027	0.0009412	0.001774	0.00093547	0.00105273	24.5729	38.9544	50.4305	35.7625	37.4301
MRPS14	28S ribosomal protein S14, mitochondrial [Homo sapiens]	1.5987	0.622516	0	0.00029503	0.00017275	0	0.00023389	0	1	1	0	0.5	0.00011507	0	0.00017753	0	0.0001463	1	0	1	0	0.5
CLIC5	2 genes:CLIC5,CLIC6. 3 proteins in this group did not match any genes. gi|166197662|ref|NP_001107558.1|:CLIC5:chloride intracellular channel protein 5 isoform a [Homo sapiens] ;gi|27894378|ref|NP_444507.1|:CLIC6:chloride intracellular channel protein 6 [Homo sapiens] ;gi|365733560|ref|NP_001242952.1|:CLIC5:chloride intracellular channel protein 5 isoform c [Homo sapiens] ;gi|578811735|ref|XP_0067…	1.59102	0.763785	0	0	0	6.057e-05	6.057e-05	0	0	0	1	0.25	0	3.807e-05	0	0	3.807e-05	0	1	0	0	0.25
MRPS21	28S ribosomal protein S21, mitochondrial [Homo sapiens]	1.59101	0.763787	0	0	0	0.00057087	0.00057087	0	0	0	2	0.5	0	0.00035881	0	0	0.00035881	0	2	0	0	0.5
APOBEC3C	DNA dC-_dU-editing enzyme APOBEC-3C [Homo sapiens]	1.59099	0.763792	0	0	0	0.0001307	0.0001307	0	0	0	1	0.25	0	8.215e-05	0	0	8.215e-05	0	1	0	0	0.25
SNAP29	synaptosomal-associated protein 29 [Homo sapiens]	1.59091	0.763816	0	0	0	9.625e-05	9.625e-05	0	0	0	1	0.25	0	6.05e-05	0	0	6.05e-05	0	1	0	0	0.25
NUFIP2	nuclear fragile X mental retardation-interacting protein 2 [Homo sapiens]	1.59083	0.763838	0	0	0	7.146e-05	7.146e-05	0	0	0	2	0.5	0	4.492e-05	0	0	4.492e-05	0	2	0	0	0.5
UGDH	1 genes:UGDH. 1 proteins in this group did not match any genes. gi|296040438|ref|NP_001171630.1|:UGDH:UDP-glucose 6-dehydrogenase isoform 3 [Homo sapiens] ;gi|530376515|ref|XP_005262724.1|:UGDH:PREDICTED: UDP-glucose 6-dehydrogenase isoform X1 [Homo sapiens] ;gi|578808591|ref|XP_006714092.1|:PREDICTED: UDP-glucose 6-dehydrogenase isoform X2 [Homo sapiens] ;	1.59079	0.763848	0	0	0	6.255e-05	6.255e-05	0	0	0	1	0.25	0	3.932e-05	0	0	3.932e-05	0	1	0	0	0.25
RHOBTB3	rho-related BTB domain-containing protein 3 [Homo sapiens]	1.59061	0.763901	0	0	0	4.064e-05	4.064e-05	0	0	0	1	0.25	0	2.555e-05	0	0	2.555e-05	0	1	0	0	0.25
NKAP	NF-kappa-B-activating protein [Homo sapiens]	1.59001	0.766763	0.00025903	0	0.00010656	0	0.000182795	5	0	2	0	1.75	0.00024844	7.522e-05	5.476e-05	8.144e-05	0.000114965	7	2	1	2	3
TUBB4B	tubulin beta-4B chain [Homo sapiens]	1.58781	0.756853	0.0023045	0	0.00107162	0.00094243	0.00143952	47.6982	0	21.5661	16.8884	21.5382	0.00038275	0.00062555	0.00113864	0.00147947	0.000906603	11.5638	17.8348	22.2974	38.9609	22.6642
NUP133	nuclear pore complex protein Nup133 [Homo sapiens]	1.58757	0.943673	5.58e-05	3.267e-05	0	0	4.4235e-05	3	1	0	0	1	1.274e-05	2.7e-05	0	4.385e-05	2.78633e-05	1	2	0	3	1.5
GLUD1	glutamate dehydrogenase 1, mitochondrial precursor [Homo sapiens]	1.57723	0.439021	0.00030824	0	0.00027739	0.00040053	0.00032872	8	0	7	9	6	0.00010558	0.00030769	0	0.00021198	0.000208417	4	11	0	7	5.5
APP	1 genes:APP.gi|209862833|ref|NP_001129488.1|:APP:amyloid beta A4 protein isoform d [Homo sapiens] ;gi|209915573|ref|NP_001129602.1|:APP:amyloid beta A4 protein isoform f precursor [Homo sapiens] ;gi|324021736|ref|NP_001191231.1|:APP:amyloid beta A4 protein isoform i precursor [Homo sapiens] ;gi|324021738|ref|NP_001191230.1|:APP:amyloid beta A4 protein isoform h precursor [Homo sapiens] ;gi|414060…	1.56599	0.389897	2.882e-05	0	0	6.658e-05	4.77e-05	1	0	0	2	0.75	0	0	3.046e-05	0	3.046e-05	0	0	1	0	0.25
DCAF8	DDB1- and CUL4-associated factor 8 [Homo sapiens]	1.56502	0.832653	0	0	7.408e-05	0	7.408e-05	0	0	2	0	0.5	0	0	3.806e-05	5.661e-05	4.7335e-05	0	0	1	2	0.75
PURA	transcriptional activator protein Pur-alpha [Homo sapiens]	1.56372	0.0986371	0.00026708	0.0005864	0.00054937	0.00061696	0.000504952	4	5	8	8	6.25	0.00041168	0.00038779	0.00028229	0.00020991	0.000322917	9	8	4	4	6.25
HSD17B4	1 genes:HSD17B4.gi|313151210|ref|NP_001186221.1|:HSD17B4:peroxisomal multifunctional enzyme type 2 isoform 3 [Homo sapiens] ;gi|313482810|ref|NP_001186220.1|:HSD17B4:peroxisomal multifunctional enzyme type 2 isoform 1 [Homo sapiens] ;gi|4504505|ref|NP_000405.1|:HSD17B4:peroxisomal multifunctional enzyme type 2 isoform 2 [Homo sapiens] ;	1.56209	0.637097	0	5.26e-05	3.08e-05	0	4.17e-05	0	1	1	0	0.5	0	2.174e-05	3.165e-05	0	2.6695e-05	0	1	1	0	0.5
NIPSNAP1	1 genes:NIPSNAP1. 1 proteins in this group did not match any genes. gi|193211616|ref|NP_003625.2|:NIPSNAP1:protein NipSnap homolog 1 isoform 1 [Homo sapiens] ;gi|321267511|ref|NP_001189431.1|:NIPSNAP1:protein NipSnap homolog 1 isoform 2 [Homo sapiens] ;gi|530420475|ref|XP_005261846.1|:PREDICTED: protein NipSnap homolog 1 isoform X1 [Homo sapiens] ;	1.55416	0.964237	0.00015141	0	7.786e-05	0	0.000114635	2	0	1	0	0.75	5.186e-05	0.00010992	0	5.95e-05	7.376e-05	1	2	0	1	1
PGAM5	1 genes:PGAM5.gi|281604136|ref|NP_001164014.1|:PGAM5:serine/threonine-protein phosphatase PGAM5, mitochondrial isoform 1 [Homo sapiens] ;gi|281604138|ref|NP_001164015.1|:PGAM5:serine/threonine-protein phosphatase PGAM5, mitochondrial isoform 2 [Homo sapiens] ;	1.55259	0.233343	0.00029757	0	0	0	0.00029757	4	0	0	0	1	0.00030579	0.00010802	0.00023589	0.00011694	0.00019166	6	2	3	2	3.25
ACTR3	1 genes:ACTR3.gi|460417294|ref|NP_001264069.1|:ACTR3:actin-related protein 3 isoform 2 [Homo sapiens] ;gi|5031573|ref|NP_005712.1|:ACTR3:actin-related protein 3 isoform 1 [Homo sapiens] ;	1.53666	0.151373	5.858e-05	0.0002058	0.0001205	0.00013533	0.000130053	1	2	2	2	1.75	8.027e-05	0.00012759	0	4.604e-05	8.46333e-05	2	3	0	1	1.5
EPB41L3	1 genes:EPB41L3. 3 proteins in this group did not match any genes. gi|528281421|ref|NP_001268463.1|:EPB41L3:band 4.1-like protein 3 isoform 3 [Homo sapiens] ;gi|528281423|ref|NP_001268464.1|:EPB41L3:band 4.1-like protein 3 isoform 4 [Homo sapiens] ;gi|530424807|ref|XP_005258142.1|:PREDICTED: band 4.1-like protein 3 isoform X2 [Homo sapiens] ;gi|530424811|ref|XP_005258144.1|:PREDICTED: band 4.1-li…	1.53482	0.499727	0	0	5.113e-05	0	5.113e-05	0	0	2	0	0.5	0	5.413e-05	2.627e-05	1.954e-05	3.33133e-05	0	3	1	1	1.25
IVNS1ABP	PREDICTED: influenza virus NS1A-binding protein isoform X3 [Homo sapiens]	1.53294	0.780716	0	0	8.376e-05	0	8.376e-05	0	0	1.60606	0	0.401515	0	0	0	5.464e-05	5.464e-05	0	0	0	1.37097	0.342742
PNP	purine nucleoside phosphorylase [Homo sapiens]	1.52792	0.813618	0	0	0	8.593e-05	8.593e-05	0	0	0	1	0.25	0	5.401e-05	0	5.847e-05	5.624e-05	0	1	0	1	0.5
NDUFB10	NADH dehydrogenase [ubiquinone] 1 beta subcomplex subunit 10 [Homo sapiens]	1.52791	0.813616	0	0	0	0.00014438	0.00014438	0	0	0	1	0.25	0	9.075e-05	0	9.824e-05	9.4495e-05	0	1	0	1	0.5
CDK9	cyclin-dependent kinase 9 [Homo sapiens]	1.52781	0.813568	0	0	0	6.675e-05	6.675e-05	0	0	0	1	0.25	0	4.196e-05	0	4.542e-05	4.369e-05	0	1	0	1	0.5
ACOT9	1 genes:ACOT9. 1 proteins in this group did not match any genes. gi|530421012|ref|XP_005274527.1|:PREDICTED: acyl-coenzyme A thioesterase 9, mitochondrial isoform X1 [Homo sapiens] ;gi|530421016|ref|XP_005274529.1|:ACOT9:PREDICTED: acyl-coenzyme A thioesterase 9, mitochondrial isoform X3 [Homo sapiens] ;gi|81295404|ref|NP_001028755.2|:ACOT9:acyl-coenzyme A thioesterase 9, mitochondrial isoform b …	1.52775	0.81354	0	0	0	5.506e-05	5.506e-05	0	0	0	1	0.25	0	3.461e-05	0	3.747e-05	3.604e-05	0	1	0	1	0.5
MRPS9	28S ribosomal protein S9, mitochondrial [Homo sapiens]	1.52512	0.828928	0	0.00057219	0.00016752	0.00018813	0.00030928	0	6	3	3	3	7.439e-05	0.00023649	0.00028692	0.00021336	0.00020279	2	6	5	5	4.5
LUC7L	putative RNA-binding protein Luc7-like 1 isoform b [Homo sapiens]	1.52328	0.707378	7.451e-05	0	0	0.00026774	0.000171125	1.28571	0	0	4	1.32143	5.624e-05	0	0.00016844	0	0.00011234	1.41667	0	2.75	0	1.04167
	0 genes:. 2 proteins in this group did not match any genes. gi|578842343|ref|XP_006726165.1|:PREDICTED: serine/threonine-protein phosphatase 1 regulatory subunit 10 isoform X3 [Homo sapiens] ;gi|578842345|ref|XP_006726166.1|:PREDICTED: serine/threonine-protein phosphatase 1 regulatory subunit 10 isoform X4 [Homo sapiens] ;	1.51907	0.253438	6.862e-05	0	0	0	6.862e-05	3	0	0	0	0.75	3.134e-05	8.302e-05	4.835e-05	1.798e-05	4.51725e-05	2	5	2	1	2.5
RANGAP1	1 genes:RANGAP1.gi|530420276|ref|XP_005261752.1|:RANGAP1:PREDICTED: ran GTPase-activating protein 1 isoform X1 [Homo sapiens] ;gi|530420278|ref|XP_005261753.1|:RANGAP1:PREDICTED: ran GTPase-activating protein 1 isoform X2 [Homo sapiens] ;gi|578837322|ref|XP_006724352.1|:RANGAP1:PREDICTED: ran GTPase-activating protein 1 isoform X3 [Homo sapiens] ;	1.51229	0.450024	0	0	6.889e-05	0	6.889e-05	0	0	2	0	0.5	0	4.862e-05	3.54e-05	5.264e-05	4.55533e-05	0	2	1	2	1.25
DDX41	1 genes:DDX41. 1 proteins in this group did not match any genes. gi|21071032|ref|NP_057306.2|:DDX41:probable ATP-dependent RNA helicase DDX41 [Homo sapiens] ;gi|578811126|ref|XP_006714933.1|:PREDICTED: probable ATP-dependent RNA helicase DDX41 isoform X1 [Homo sapiens] ;	1.50658	0.494894	0.00017283	0	0	0	0.00017283	5	0	0	0	1.25	0.00018944	0.00010038	0	5.433e-05	0.000114717	8	4	0	2	3.5
AFF4	1 genes:AFF4.gi|530379849|ref|XP_005272020.1|:AFF4:PREDICTED: AF4/FMR2 family member 4 isoform X1 [Homo sapiens] ;gi|578810289|ref|XP_006714650.1|:AFF4:PREDICTED: AF4/FMR2 family member 4 isoform X3 [Homo sapiens] ;	1.50158	0.790326	0	0	1.901e-05	0	1.901e-05	0	0	1	0	0.25	1.266e-05	0	0	0	1.266e-05	1	0	0	0	0.25
SRSF10	1 genes:SRSF10. 2 proteins in this group did not match any genes. gi|16905517|ref|NP_473357.1|:SRSF10:serine/arginine-rich splicing factor 10 isoform 2 [Homo sapiens] ;gi|300360545|ref|NP_001177935.1|:SRSF10:serine/arginine-rich splicing factor 10 isoform 4 [Homo sapiens] ;gi|300360547|ref|NP_001177934.1|:SRSF10:serine/arginine-rich splicing factor 10 isoform 3 [Homo sapiens] ;gi|300360549|ref|NP…	1.50145	0.54826	0.00032824	0	8.44e-05	0.00037912	0.00026392	4	0	1	4	2.25	0.00022487	0	0.00017347	0.00012899	0.000175777	4	0	2	2	2
VPS52	1 genes:VPS52.gi|574584850|ref|NP_001276104.1|:VPS52:vacuolar protein sorting-associated protein 52 homolog isoform 3 [Homo sapiens] ;gi|574584852|ref|NP_001276105.1|:VPS52:vacuolar protein sorting-associated protein 52 homolog isoform 4 [Homo sapiens] ;	1.50142	0.790376	0	0	3.698e-05	0	3.698e-05	0	0	1	0	0.25	2.463e-05	0	0	0	2.463e-05	1	0	0	0	0.25
QPCT	glutaminyl-peptide cyclotransferase precursor [Homo sapiens]	1.50123	0.790437	0	0	0.0001225	0	0.0001225	0	0	2	0	0.5	8.16e-05	0	0	0	8.16e-05	2	0	0	0	0.5
ZNF274	1 genes:ZNF274. 1 proteins in this group did not match any genes. gi|19743798|ref|NP_057408.2|:ZNF274:neurotrophin receptor-interacting factor homolog isoform b [Homo sapiens] ;gi|19743801|ref|NP_598009.1|:ZNF274:neurotrophin receptor-interacting factor homolog isoform c [Homo sapiens] ;gi|523567538|ref|NP_001265663.1|:ZNF274:neurotrophin receptor-interacting factor homolog isoform d [Homo sapien…	1.50112	0.790471	0	0	4.035e-05	0	4.035e-05	0	0	1	0	0.25	2.688e-05	0	0	0	2.688e-05	1	0	0	0	0.25
TRAFD1	TRAF-type zinc finger domain-containing protein 1 [Homo sapiens]	1.50099	0.790511	0	0	3.799e-05	0	3.799e-05	0	0	1	0	0.25	2.531e-05	0	0	0	2.531e-05	1	0	0	0	0.25
CAD	CAD protein [Homo sapiens]	1.49296	0.0100591	0.00046382	0.0005601	0.00037764	0.00049107	0.000473158	48	33	38	44	40.75	0.00031113	0.00037179	0.00029618	0.0002886	0.000316925	47	53	29	38	41.75
IKBIP	inhibitor of nuclear factor kappa-B kinase-interacting protein isoform 1 [Homo sapiens]	1.48448	0.800567	0	0	0	0.00013174	0.00013174	0	0	0	2	0.5	0.00011721	0	6.028e-05	0	8.8745e-05	3	0	1	0	1
TAF2	1 genes:TAF2.gi|4507347|ref|NP_003175.1|:TAF2:transcription initiation factor TFIID subunit 2 [Homo sapiens] ;gi|578816122|ref|XP_006716684.1|:TAF2:PREDICTED: transcription initiation factor TFIID subunit 2 isoform X1 [Homo sapiens] ;	1.48086	0.360322	1.793e-05	0	1.844e-05	0	1.8185e-05	1	0	1	0	0.5	1.228e-05	0	0	0	1.228e-05	1	0	0	0	0.25
VWA9	1 genes:VWA9.gi|333470760|ref|NP_001193988.1|:VWA9:von Willebrand factor A domain-containing protein 9 isoform 5 [Homo sapiens] ;gi|578827460|ref|XP_006720771.1|:VWA9:PREDICTED: von Willebrand factor A domain-containing protein 9 isoform X1 [Homo sapiens] ;gi|578827466|ref|XP_006720774.1|:VWA9:PREDICTED: von Willebrand factor A domain-containing protein 9 isoform X4 [Homo sapiens] ;	1.47915	0.80629	0	0	9.593e-05	0	9.593e-05	0	0	2	0	0.5	9.585e-05	3.386e-05	0	0	6.4855e-05	3	1	0	0	1
EIF4A3	eukaryotic initiation factor 4A-III [Homo sapiens]	1.4742	0.807988	0	0	0	0.00012084	0.00012084	0	0	0	2	0.5	3.766e-05	0	0	0.00012628	8.197e-05	1.05085	0	0	3.07143	1.03057
ACTA1	actin, alpha skeletal muscle [Homo sapiens]	1.47082	0.844192	0.00049425	0	0.00035192	0.00051441	0.000453527	8.66667	0	6	7.80952	5.61905	0.00027535	0.00036927	0.00053201	5.677e-05	0.00030835	7.04762	8.91935	8.82609	1.26667	6.51493
TRMT6	tRNA (adenine(58)-N(1))-methyltransferase non-catalytic subunit TRM6 isoform 1 [Homo sapiens]	1.46971	0.800445	0	0	0	4.997e-05	4.997e-05	0	0	0	1	0.25	0	0	0	3.4e-05	3.4e-05	0	0	0	1	0.25
BZW1	1 genes:BZW1.gi|333470717|ref|NP_001193996.1|:BZW1:basic leucine zipper and W2 domain-containing protein 1 isoform 1 [Homo sapiens] ;gi|333470719|ref|NP_001193997.1|:BZW1:basic leucine zipper and W2 domain-containing protein 1 isoform 2 [Homo sapiens] ;gi|333470721|ref|NP_001193998.1|:BZW1:basic leucine zipper and W2 domain-containing protein 1 isoform 3 [Homo sapiens] ;gi|41281429|ref|NP_055485.…	1.46963	0.800471	0	0	0	5.927e-05	5.927e-05	0	0	0	1	0.25	0	0	0	4.033e-05	4.033e-05	0	0	0	1	0.25
RBMX2	RNA-binding motif protein, X-linked 2 [Homo sapiens]	1.46951	0.800508	0	0	0	0.00015424	0.00015424	0	0	0	2	0.5	0	0	0	0.00010496	0.00010496	0	0	0	2	0.5
HMGXB4	1 genes:HMGXB4.gi|51173873|ref|NP_001003681.1|:HMGXB4:HMG domain-containing protein 4 [Homo sapiens] ;gi|578836854|ref|XP_006724163.1|:HMGXB4:PREDICTED: HMG domain-containing protein 4 isoform X1 [Homo sapiens] ;gi|578836856|ref|XP_006724164.1|:HMGXB4:PREDICTED: HMG domain-containing protein 4 isoform X2 [Homo sapiens] ;gi|578836858|ref|XP_006724165.1|:HMGXB4:PREDICTED: HMG domain-containing prot…	1.46942	0.800539	0	0	0	4.132e-05	4.132e-05	0	0	0	1	0.25	0	0	0	2.812e-05	2.812e-05	0	0	0	1	0.25
WWP2	1 genes:WWP2. 1 proteins in this group did not match any genes. gi|394581981|ref|NP_001257382.1|:WWP2:NEDD4-like E3 ubiquitin-protein ligase WWP2 isoform 4 [Homo sapiens] ;gi|530423544|ref|XP_005255835.1|:PREDICTED: NEDD4-like E3 ubiquitin-protein ligase WWP2 isoform X1 [Homo sapiens] ;	1.46697	0.316716	0	0	0.00011731	0	0.00011731	0	0	4	0	1	5.86e-05	0.00018631	3.014e-05	4.482e-05	7.99675e-05	3	9	1	2	3.75
MRPL10	1 genes:MRPL10.gi|22547114|ref|NP_660298.2|:MRPL10:39S ribosomal protein L10, mitochondrial isoform a precursor [Homo sapiens] ;gi|22547125|ref|NP_683685.1|:MRPL10:39S ribosomal protein L10, mitochondrial isoform b [Homo sapiens] ;	1.46559	0.292045	0.00016475	0.00014469	0.00025416	0	0.000187867	2	1	3	0	1.5	0.0001693	0	8.707e-05	0	0.000128185	3	0	1	0	1
USP9X	1 genes:USP9X.gi|145309309|ref|NP_001034679.2|:USP9X:probable ubiquitin carboxyl-terminal hydrolase FAF-X isoform 3 [Homo sapiens] ;gi|145309311|ref|NP_001034680.2|:USP9X:probable ubiquitin carboxyl-terminal hydrolase FAF-X isoform 4 [Homo sapiens] ;gi|530421594|ref|XP_005272732.1|:USP9X:PREDICTED: probable ubiquitin carboxyl-terminal hydrolase FAF-X isoform X1 [Homo sapiens] ;gi|530421596|ref|XP…	1.46073	0.80336	8.37e-06	0	0	0	8.37e-06	1	0	0	0	0.25	5.73e-06	0	0	0	5.73e-06	1	0	0	0	0.25
DYNC2H1	1 genes:DYNC2H1.gi|122937398|ref|NP_001073932.1|:DYNC2H1:cytoplasmic dynein 2 heavy chain 1 isoform 2 [Homo sapiens] ;gi|283806679|ref|NP_001368.2|:DYNC2H1:cytoplasmic dynein 2 heavy chain 1 isoform 1 [Homo sapiens] ;gi|578822370|ref|XP_006718966.1|:DYNC2H1:PREDICTED: cytoplasmic dynein 2 heavy chain 1 isoform X1 [Homo sapiens] ;	1.46041	0.803465	4.98e-06	0	0	0	4.98e-06	1	0	0	0	0.25	3.41e-06	0	0	0	3.41e-06	1	0	0	0	0.25
WDR62	1 genes:WDR62.gi|145580608|ref|NP_001077430.1|:WDR62:WD repeat-containing protein 62 isoform 1 [Homo sapiens] ;gi|145580610|ref|NP_775907.4|:WDR62:WD repeat-containing protein 62 isoform 2 [Homo sapiens] ;gi|530416321|ref|XP_005258866.1|:WDR62:PREDICTED: WD repeat-containing protein 62 isoform X1 [Homo sapiens] ;	1.46019	0.803538	1.412e-05	0	0	0	1.412e-05	1	0	0	0	0.25	9.67e-06	0	0	0	9.67e-06	1	0	0	0	0.25
COG3	1 genes:COG3. 2 proteins in this group did not match any genes. gi|325197106|ref|NP_113619.2|:COG3:conserved oligomeric Golgi complex subunit 3 [Homo sapiens] ;gi|578825039|ref|XP_006719940.1|:PREDICTED: conserved oligomeric Golgi complex subunit 3 isoform X8 [Homo sapiens] ;gi|578825042|ref|XP_006719941.1|:PREDICTED: conserved oligomeric Golgi complex subunit 3 isoform X9 [Homo sapiens] ;	1.45981	0.803662	2.597e-05	0	0	0	2.597e-05	1	0	0	0	0.25	1.779e-05	0	0	0	1.779e-05	1	0	0	0	0.25
NPTN	1 genes:NPTN. 1 proteins in this group did not match any genes. gi|238624147|ref|NP_001154835.1|:NPTN:neuroplastin isoform c precursor [Homo sapiens] ;gi|238624149|ref|NP_001154836.1|:NPTN:neuroplastin isoform d precursor [Homo sapiens] ;gi|530405684|ref|XP_005254361.1|:PREDICTED: neuroplastin isoform X1 [Homo sapiens] ;gi|6912646|ref|NP_036560.1|:NPTN:neuroplastin isoform b precursor [Homo sapie…	1.45968	0.803705	0.00010914	0	0	0	0.00010914	2	0	0	0	0.5	7.477e-05	0	0	0	7.477e-05	2	0	0	0	0.5
EXOC4	1 genes:EXOC4.gi|530386279|ref|XP_005250580.1|:EXOC4:PREDICTED: exocyst complex component 4 isoform X4 [Homo sapiens] ;gi|82546830|ref|NP_068579.3|:EXOC4:exocyst complex component 4 isoform a [Homo sapiens] ;gi|82546832|ref|NP_001032203.1|:EXOC4:exocyst complex component 4 isoform b [Homo sapiens] ;	1.45966	0.803709	4.433e-05	0	0	0	4.433e-05	1	0	0	0	0.25	3.037e-05	0	0	0	3.037e-05	1	0	0	0	0.25
IARS2	isoleucine--tRNA ligase, mitochondrial precursor [Homo sapiens]	1.45964	0.803718	4.249e-05	0	0	0	4.249e-05	2	0	0	0	0.5	2.911e-05	0	0	0	2.911e-05	2	0	0	0	0.5
RBFOX2	1 genes:RBFOX2.gi|133925803|ref|NP_001076047.1|:RBFOX2:RNA binding protein fox-1 homolog 2 isoform 5 [Homo sapiens] ;gi|133925805|ref|NP_001076048.1|:RBFOX2:RNA binding protein fox-1 homolog 2 isoform 6 [Homo sapiens] ;gi|530419718|ref|XP_005261485.1|:RBFOX2:PREDICTED: RNA binding protein fox-1 homolog 2 isoform X1 [Homo sapiens] ;gi|530419720|ref|XP_005261486.1|:RBFOX2:PREDICTED: RNA binding pro…	1.45958	0.803735	4.767e-05	0	0	0	4.767e-05	1	0	0	0	0.25	3.266e-05	0	0	0	3.266e-05	1	0	0	0	0.25
TTK	1 genes:TTK.gi|23308722|ref|NP_003309.2|:TTK:dual specificity protein kinase TTK isoform 1 [Homo sapiens] ;gi|262399361|ref|NP_001160163.1|:TTK:dual specificity protein kinase TTK isoform 2 [Homo sapiens] ;	1.45957	0.80374	2.509e-05	0	0	0	2.509e-05	1	0	0	0	0.25	1.719e-05	0	0	0	1.719e-05	1	0	0	0	0.25
DDX51	ATP-dependent RNA helicase DDX51 [Homo sapiens]	1.45931	0.803824	3.228e-05	0	0	0	3.228e-05	1	0	0	0	0.25	2.212e-05	0	0	0	2.212e-05	1	0	0	0	0.25
	0 genes:. 2 proteins in this group did not match any genes. gi|530400120|ref|XP_005268868.1|:PREDICTED: rac GTPase-activating protein 1 isoform X1 [Homo sapiens] ;gi|578823626|ref|XP_006719423.1|:PREDICTED: rac GTPase-activating protein 1 isoform X8 [Homo sapiens] ;	1.44736	0.776795	0	5.801e-05	0	0	5.801e-05	0	1	0	0	0.25	4.525e-05	0	3.491e-05	0	4.008e-05	2	0	1	0	0.75
SPATA5L1	spermatogenesis-associated protein 5-like protein 1 [Homo sapiens]	1.44693	0.54257	0.00011421	0.00025076	5.873e-05	3.298e-05	0.00011417	4	5	2	1	3	0.00013692	0.00010364	3.018e-05	4.488e-05	7.8905e-05	7	5	1	2	3.75
SLC25A3	phosphate carrier protein, mitochondrial isoform b precursor [Homo sapiens]	1.44639	0.319767	0.00071467	0.00052305	0.00036751	0.00013758	0.000435702	12	5	6	2	6.25	0.00032641	0.00034589	0.00025179	0.00028085	0.000301235	8	8	4	6	6.5
CDC7	1 genes:CDC7.gi|530363409|ref|XP_005271298.1|:CDC7:PREDICTED: cell division cycle 7-related protein kinase isoform X1 [Homo sapiens] ;gi|530363415|ref|XP_005271301.1|:CDC7:PREDICTED: cell division cycle 7-related protein kinase isoform X4 [Homo sapiens] ;	1.44446	0.449222	0	0.00013158	3.852e-05	0	8.505e-05	0	2	1	0	0.75	0	0	0	5.888e-05	5.888e-05	0	0	0	2	0.5
TECR	very-long-chain enoyl-CoA reductase [Homo sapiens]	1.44044	0.399186	6.98e-05	0.00024522	0.00057434	8.063e-05	0.000242498	1	2	8	1	3	0.00023911	0.00010135	0	0.00016459	0.00016835	5	2	0	3	2.5
RBM28	1 genes:RBM28. 1 proteins in this group did not match any genes. gi|187960109|ref|NP_060547.2|:RBM28:RNA-binding protein 28 isoform 1 [Homo sapiens] ;gi|578814389|ref|XP_006716105.1|:PREDICTED: RNA-binding protein 28 isoform X1 [Homo sapiens] ;	1.4392	0.218503	0.00014163	0.00024878	0.00014567	0.00026174	0.000199455	5	5	5	8	5.75	0.00015525	0.00020564	5.988e-05	0.00013358	0.000138588	8	10	2	6	6.5
HTATSF1	PREDICTED: HIV Tat-specific factor 1 isoform X1 [Homo sapiens]	1.43434	0.454506	0.00011391	0.00020008	2.929e-05	6.578e-05	0.000102265	4	4	1	2	2.75	9.754e-05	8.269e-05	6.02e-05	4.476e-05	7.12975e-05	5	4	2	2	3.25
NUP210	nuclear pore membrane glycoprotein 210 precursor [Homo sapiens]	1.43289	0.160181	2.279e-05	0	3.515e-05	1.316e-05	2.37e-05	2	0	3	1	1.5	0	1.654e-05	0	0	1.654e-05	0	2	0	0	0.5
ELAC2	1 genes:ELAC2.gi|145553959|ref|NP_060597.4|:ELAC2:zinc phosphodiesterase ELAC protein 2 isoform 1 [Homo sapiens] ;gi|260166619|ref|NP_001159434.1|:ELAC2:zinc phosphodiesterase ELAC protein 2 isoform 3 [Homo sapiens] ;gi|260166622|ref|NP_776065.1|:ELAC2:zinc phosphodiesterase ELAC protein 2 isoform 2 [Homo sapiens] ;	1.42924	0.786774	5.206e-05	0	0	0	5.206e-05	2	0	0	0	0.5	1.783e-05	0	5.502e-05	0	3.6425e-05	1	0	2	0	0.75
GSN	1 genes:GSN. 2 proteins in this group did not match any genes. gi|384475528|ref|NP_001244958.1|:GSN:gelsolin isoform d [Homo sapiens] ;gi|390517030|ref|NP_001121135.2|:GSN:gelsolin isoform f [Homo sapiens] ;gi|427918083|ref|NP_001244959.1|:GSN:gelsolin isoform e [Homo sapiens] ;gi|4504165|ref|NP_000168.1|:GSN:gelsolin isoform a precursor [Homo sapiens] ;gi|530391018|ref|XP_005251997.1|:PREDICTED:…	1.42906	0.689354	5.749e-05	5.049e-05	0	0	5.399e-05	2	1	0	0	0.75	0	0	3.038e-05	4.518e-05	3.778e-05	0	0	1	2	0.75
PDK3	1 genes:PDK3.gi|215422338|ref|NP_001135858.1|:PDK3:pyruvate dehydrogenase kinase, isozyme 3 isoform 1 precursor [Homo sapiens] ;gi|4885545|ref|NP_005382.1|:PDK3:pyruvate dehydrogenase kinase, isozyme 3 isoform 2 precursor [Homo sapiens] ;	1.42743	0.953327	5.181e-05	0	0.00015985	0	0.00010583	1	0	3	0	1	0.00010648	7.522e-05	0	4.072e-05	7.414e-05	3	2	0	1	1.5
RPL29	60S ribosomal protein L29 [Homo sapiens]	1.42518	0.443329	0.00054088	0	0	0	0.00054088	4	0	0	0	1	0.00037054	0.00019633	0.00057168	0	0.000379517	4	2	4	0	2.5
OSTC	1 genes:OSTC.gi|24308271|ref|NP_067050.1|:OSTC:oligosaccharyltransferase complex subunit OSTC isoform 1 [Homo sapiens] ;gi|392513684|ref|NP_001254746.1|:OSTC:oligosaccharyltransferase complex subunit OSTC isoform 2 [Homo sapiens] ;gi|392513686|ref|NP_001254747.1|:OSTC:oligosaccharyltransferase complex subunit OSTC isoform 3 [Homo sapiens] ;	1.42074	0.426051	0	0.00025345	0	0	0.00025345	0	1	0	0	0.25	9.885e-05	0.00020951	0	0.00022682	0.000178393	1	2	0	2	1.25
C2orf47	uncharacterized protein C2orf47, mitochondrial precursor [Homo sapiens]	1.4192	0.817242	0.00022165	0	0	0	0.00022165	3	0	0	0	0.75	0	0	0.00015618	0	0.00015618	0	0	2	0	0.5
EIF1AX	eukaryotic translation initiation factor 1A, X-chromosomal [Homo sapiens]	1.41869	0.560523	0.00029861	0	0	0.0003449	0.000321755	2	0	0	2	1	0.00030686	0.00032517	0.00015781	0.00011735	0.000226797	3	3	1	1	2
SPTLC2	serine palmitoyltransferase 2 [Homo sapiens]	1.41756	0.760933	3.826e-05	0	0	0	3.826e-05	1	0	0	0	0.25	2.621e-05	2.777e-05	0	0	2.699e-05	1	1	0	0	0.5
SLC27A2	1 genes:SLC27A2.gi|227499619|ref|NP_003636.2|:SLC27A2:very long-chain acyl-CoA synthetase isoform 1 [Homo sapiens] ;gi|227499621|ref|NP_001153101.1|:SLC27A2:very long-chain acyl-CoA synthetase isoform 2 [Homo sapiens] ;	1.41677	0.818075	0	0	3.566e-05	0	3.566e-05	0	0	1	0	0.25	0	2.517e-05	0	0	2.517e-05	0	1	0	0	0.25
SEC22B	vesicle-trafficking protein SEC22b precursor [Homo sapiens]	1.41667	0.818109	0	0	0.00010285	0	0.00010285	0	0	1	0	0.25	0	7.26e-05	0	0	7.26e-05	0	1	0	0	0.25
GRAMD1A	1 genes:GRAMD1A. 8 proteins in this group did not match any genes. gi|209969686|ref|NP_001129671.1|:GRAMD1A:GRAM domain-containing protein 1A isoform 2 [Homo sapiens] ;gi|530416930|ref|XP_005259160.1|:PREDICTED: GRAM domain-containing protein 1A isoform X1 [Homo sapiens] ;gi|530416932|ref|XP_005259161.1|:PREDICTED: GRAM domain-containing protein 1A isoform X2 [Homo sapiens] ;gi|530416934|ref|XP_0…	1.41663	0.818122	0	0	3.101e-05	0	3.101e-05	0	0	1	0	0.25	0	2.189e-05	0	0	2.189e-05	0	1	0	0	0.25
	PREDICTED: TELO2-interacting protein 1 homolog isoform X1 [Homo sapiens]	1.41661	0.818129	0	0	2.03e-05	0	2.03e-05	0	0	1	0	0.25	0	1.433e-05	0	0	1.433e-05	0	1	0	0	0.25
PSMC2	26S protease regulatory subunit 7 isoform 1 [Homo sapiens]	1.41655	0.427024	0.00039722	8.722e-05	0.0003064	0.0004588	0.00031241	8	1	6	8	5.75	0.00013607	0.00043256	0.00015744	0.0001561	0.000220543	4	12	3	4	5.75
	0 genes:. 2 proteins in this group did not match any genes. gi|578839885|ref|XP_006725212.1|:PREDICTED: protein FAM60A isoform X1 [Homo sapiens] ;gi|578839889|ref|XP_006725214.1|:PREDICTED: protein FAM60A isoform X3 [Homo sapiens] ;	1.40851	0.776152	0.000172	0	0	0	0.000172	2	0	0	0	0.5	0	6.243e-05	0.0001818	0	0.000122115	0	1	2	0	0.75
ADAR	1 genes:ADAR.gi|578800406|ref|XP_006711172.1|:ADAR:PREDICTED: double-stranded RNA-specific adenosine deaminase isoform X1 [Homo sapiens] ;gi|578800414|ref|XP_006711176.1|:ADAR:PREDICTED: double-stranded RNA-specific adenosine deaminase isoform X5 [Homo sapiens] ;gi|70166852|ref|NP_001102.2|:ADAR:double-stranded RNA-specific adenosine deaminase isoform a [Homo sapiens] ;	1.40522	0.149564	0	0	0	6.027e-05	6.027e-05	0	0	0	3	0.75	2.383e-05	3.788e-05	5.516e-05	5.469e-05	4.289e-05	2	3	3	4	3
RPP30	1 genes:RPP30. 1 proteins in this group did not match any genes. gi|157151755|ref|NP_001098016.1|:RPP30:ribonuclease P protein subunit p30 isoform a [Homo sapiens] ;gi|5454024|ref|NP_006404.1|:RPP30:ribonuclease P protein subunit p30 isoform b [Homo sapiens] ;gi|578818731|ref|XP_006717609.1|:PREDICTED: ribonuclease P protein subunit p30 isoform X1 [Homo sapiens] ;	1.4048	0.513907	0.00013354	0	0	0.00015424	0.00014389	2	0	0	2	1	0.00013723	9.695e-05	7.057e-05	0.00010496	0.000102427	3	2	1	2	2
EPPK1	epiplakin [Homo sapiens]	1.4042	0.379032	0.00012677	0.00014844	4.346e-05	0.00021963	0.000134575	30	20	10	45	26.25	6.948e-05	0.00014725	6.699e-05	9.963e-05	9.58375e-05	24	48	15	30	29.25
MELK	1 genes:MELK.gi|375340329|ref|NP_001243618.1|:MELK:maternal embryonic leucine zipper kinase isoform 5 [Homo sapiens] ;gi|375493532|ref|NP_001243614.1|:MELK:maternal embryonic leucine zipper kinase isoform 2 [Homo sapiens] ;gi|375493536|ref|NP_001243616.1|:MELK:maternal embryonic leucine zipper kinase isoform 3 [Homo sapiens] ;gi|375493538|ref|NP_001243617.1|:MELK:maternal embryonic leucine zipper…	1.40366	0.271824	6.947e-05	0	7.144e-05	8.023e-05	7.37133e-05	2	0	2	2	1.5	0	5.043e-05	0	5.46e-05	5.2515e-05	0	2	0	2	1
EIF2S1	eukaryotic translation initiation factor 2 subunit 1 [Homo sapiens]	1.40322	0.654435	0	0	0.00021059	0.00094601	0.0005783	0	0	3	12	3.75	0.00028055	0.00034685	0.00021642	0.00080467	0.000412122	6	7	3	15	7.75
LGALS3BP	galectin-3-binding protein precursor [Homo sapiens]	1.40244	0.372432	7.35e-05	0.00032277	7.56e-05	8.49e-05	0.000139193	2	5	2	2	2.75	0	0.0001334	7.769e-05	8.666e-05	9.925e-05	0	5	2	3	2.5
MRPL11	1 genes:MRPL11.gi|25306272|ref|NP_733934.1|:MRPL11:39S ribosomal protein L11, mitochondrial isoform b [Homo sapiens] ;gi|7705618|ref|NP_057134.1|:MRPL11:39S ribosomal protein L11, mitochondrial isoform a [Homo sapiens] ;	1.40167	0.92732	0	0.0002275	0	0.00029919	0.000263345	0	1	0	2	0.75	0	0.00018805	0.00027379	0.0001018	0.00018788	0	2	2	1	1.25
	1 genes:FOXRED1. 1 proteins in this group did not match any genes. gi|578822299|ref|XP_006718941.1|:PREDICTED: FAD-dependent oxidoreductase domain-containing protein 1 isoform X1 [Homo sapiens] ;gi|578822301|ref|XP_006718942.1|:FOXRED1:PREDICTED: FAD-dependent oxidoreductase domain-containing protein 1 isoform X2 [Homo sapiens] ;gi|578822305|ref|XP_006718944.1|:FOXRED1:PREDICTED: FAD-dependent ox…	1.40027	0.754651	0	7.901e-05	0	0	7.901e-05	0	1	0	0	0.25	0	6.531e-05	4.754e-05	0	5.6425e-05	0	2	1	0	0.75
	1 genes:MRPL28. 1 proteins in this group did not match any genes. gi|530407456|ref|XP_005255097.1|:PREDICTED: 39S ribosomal protein L28, mitochondrial isoform X1 [Homo sapiens] ;gi|530407458|ref|XP_005255098.1|:MRPL28:PREDICTED: 39S ribosomal protein L28, mitochondrial isoform X2 [Homo sapiens] ;	1.39806	0.153146	0.00014982	0	0	0	0.00014982	2	0	0	0	0.5	0.00010264	0.00010877	0.00015836	5.888e-05	0.000107162	2	2	2	1	1.75
CTDNEP1	CTD nuclear envelope phosphatase 1 [Homo sapiens]	1.39698	0.381097	8.811e-05	0	9.062e-05	0	8.9365e-05	1	0	1	0	0.5	0	6.397e-05	0	0	6.397e-05	0	1	0	0	0.25
IQGAP3	ras GTPase-activating-like protein IQGAP3 [Homo sapiens]	1.39681	0.381142	2.636e-05	0	2.711e-05	0	2.6735e-05	2	0	2	0	1	0	1.914e-05	0	0	1.914e-05	0	2	0	0	0.5
POLR2B	DNA-directed RNA polymerase II subunit RPB2 [Homo sapiens]	1.39386	0.462624	0.00020145	6.433e-05	0.00016951	6.346e-05	0.000124687	11	2	9	3	6.25	0.00013801	0.00013295	5.807e-05	2.879e-05	8.9455e-05	11	10	3	2	6.5
	PREDICTED: chaperone activity of bc1 complex-like, mitochondrial isoform X3 [Homo sapiens]	1.38968	0.063063	6.646e-05	5.837e-05	3.418e-05	3.838e-05	4.93475e-05	2	1	1	1	1.25	2.277e-05	4.825e-05	0	0	3.551e-05	1	2	0	0	0.75
MICU1	1 genes:MICU1. 1 proteins in this group did not match any genes. gi|116256483|ref|NP_006068.2|:MICU1:calcium uptake protein 1, mitochondrial isoform 1 [Homo sapiens] ;gi|306922382|ref|NP_001182447.1|:MICU1:calcium uptake protein 1, mitochondrial isoform 2 [Homo sapiens] ;gi|530392765|ref|XP_005269440.1|:MICU1:PREDICTED: calcium uptake protein 1, mitochondrial isoform X1 [Homo sapiens] ;gi|5303927…	1.38907	0.555689	4.498e-05	0	0	0.0001039	7.444e-05	1	0	0	2	0.75	3.081e-05	6.531e-05	4.754e-05	7.07e-05	5.359e-05	1	2	1	2	1.5
LRFN1	PREDICTED: leucine-rich repeat and fibronectin type III domain-containing protein 1 isoform X1 [Homo sapiens]	1.37796	0.831681	2.789e-05	0	0	0	2.789e-05	1	0	0	0	0.25	0	2.024e-05	0	0	2.024e-05	0	1	0	0	0.25
NUP43	1 genes:NUP43.gi|38605733|ref|NP_942590.1|:NUP43:nucleoporin Nup43 [Homo sapiens] ;gi|530383657|ref|XP_005267018.1|:NUP43:PREDICTED: nucleoporin Nup43 isoform X2 [Homo sapiens] ;gi|530383659|ref|XP_005267019.1|:NUP43:PREDICTED: nucleoporin Nup43 isoform X3 [Homo sapiens] ;	1.37765	0.831795	5.658e-05	0	0	0	5.658e-05	1	0	0	0	0.25	0	4.107e-05	0	0	4.107e-05	0	1	0	0	0.25
LRWD1	1 genes:LRWD1. 1 proteins in this group did not match any genes. gi|23097240|ref|NP_690852.1|:LRWD1:leucine-rich repeat and WD repeat-containing protein 1 [Homo sapiens] ;gi|530385605|ref|XP_005250260.1|:PREDICTED: leucine-rich repeat and WD repeat-containing protein 1 isoform X1 [Homo sapiens] ;	1.37741	0.83188	6.646e-05	0	0	0	6.646e-05	2	0	0	0	0.5	0	4.825e-05	0	0	4.825e-05	0	2	0	0	0.5
SEPT2	1 genes:SEPT2. 3 proteins in this group did not match any genes. gi|545478466|ref|NP_001269901.1|:SEPT2:septin-2 isoform b [Homo sapiens] ;gi|545478822|ref|NP_001269902.1|:SEPT2:septin-2 isoform c [Homo sapiens] ;gi|578804378|ref|XP_006712609.1|:PREDICTED: septin-2 isoform X6 [Homo sapiens] ;gi|578804380|ref|XP_006712610.1|:PREDICTED: septin-2 isoform X7 [Homo sapiens] ;gi|578804384|ref|XP_006712…	1.37722	0.831948	5.429e-05	0	0	0	5.429e-05	1	0	0	0	0.25	0	3.942e-05	0	0	3.942e-05	0	1	0	0	0.25
IDH2	isocitrate dehydrogenase [NADP], mitochondrial precursor [Homo sapiens]	1.37719	0.399564	0	8.355e-05	0	5.494e-05	6.9245e-05	0	1	0	1	0.5	0	0	5.028e-05	0	5.028e-05	0	0	1	0	0.25
SF1	1 genes:SF1. 5 proteins in this group did not match any genes. gi|295842307|ref|NP_973726.2|:SF1:splicing factor 1 isoform 4 [Homo sapiens] ;gi|295842330|ref|NP_001171501.1|:SF1:splicing factor 1 isoform 6 [Homo sapiens] ;gi|295842332|ref|NP_001171502.1|:SF1:splicing factor 1 isoform 5 [Homo sapiens] ;gi|42544123|ref|NP_973727.1|:SF1:splicing factor 1 isoform 3 [Homo sapiens] ;gi|42544125|ref|NP_…	1.3771	0.83199	3.765e-05	0	0	0	3.765e-05	1	0	0	0	0.25	0	2.734e-05	0	0	2.734e-05	0	1	0	0	0.25
GLA	alpha-galactosidase A precursor [Homo sapiens]	1.37091	0.389766	5.012e-05	0	0	5.788e-05	5.4e-05	1	0	0	1	0.5	0	0	0	3.939e-05	3.939e-05	0	0	0	1	0.25
RPL37A	60S ribosomal protein L37a [Homo sapiens]	1.36469	0.537462	0.00070108	0.00082097	0.00120174	0.00323904	0.00149071	3	2	5	12	5.5	0.00112069	0.00084828	0.00148203	0.00091837	0.00109234	7	5	6	5	5.75
ESPL1	PREDICTED: separin isoform X1 [Homo sapiens]	1.36256	0.900005	2.028e-05	0	0	3.514e-05	2.771e-05	2	0	0	3	1.25	2.084e-05	2.945e-05	1.072e-05	0	2.03367e-05	3	4	1	0	2
PI4KA	1 genes:PI4KA.gi|348041302|ref|NP_477352.3|:PI4KA:phosphatidylinositol 4-kinase alpha isoform 1 [Homo sapiens] ;gi|530420151|ref|XP_005261691.1|:PI4KA:PREDICTED: phosphatidylinositol 4-kinase alpha isoform X1 [Homo sapiens] ;gi|530420153|ref|XP_005261692.1|:PI4KA:PREDICTED: phosphatidylinositol 4-kinase alpha isoform X2 [Homo sapiens] ;	1.35947	0.732313	1.023e-05	0	0	0	1.023e-05	1	0	0	0	0.25	7.01e-06	0	0	8.04e-06	7.525e-06	1	0	0	1	0.5
TRIP13	1 genes:TRIP13. 1 proteins in this group did not match any genes. gi|11321607|ref|NP_004228.1|:TRIP13:pachytene checkpoint protein 2 homolog isoform 1 [Homo sapiens] ;gi|530378994|ref|XP_005248445.1|:PREDICTED: pachytene checkpoint protein 2 homolog isoform X1 [Homo sapiens] ;	1.35946	0.732313	4.977e-05	0	0	0	4.977e-05	1	0	0	0	0.25	3.41e-05	0	0	3.912e-05	3.661e-05	1	0	0	1	0.5
YBX1	nuclease-sensitive element-binding protein 1 [Homo sapiens]	1.34916	0.577157	0.00192436	0.00489538	0.00075072	0.00137959	0.00223751	29	42	11	18	25	0.00240113	0.00096027	0.00210411	0.00116826	0.00165844	52.8182	19.9333	30	22.4	31.2879
NDUFA5	1 genes:NDUFA5. 1 proteins in this group did not match any genes. gi|4826848|ref|NP_004991.1|:NDUFA5:NADH dehydrogenase [ubiquinone] 1 alpha subcomplex subunit 5 isoform 1 [Homo sapiens] ;gi|530385957|ref|XP_005250428.1|:PREDICTED: NADH dehydrogenase [ubiquinone] 1 alpha subcomplex subunit 5 isoform X1 [Homo sapiens] ;gi|538921154|ref|NP_001269348.1|:NDUFA5:NADH dehydrogenase [ubiquinone] 1 alpha…	1.34653	0.635124	0.00055603	0.00032556	0.00038124	0	0.000420943	3	1	2	0	1.5	0.00025395	0.00053822	0	0.00014567	0.000312613	2	4	0	1	1.75
TMED9	transmembrane emp24 domain-containing protein 9 precursor [Homo sapiens]	1.34157	0.735923	9.149e-05	0	9.409e-05	0	9.279e-05	1	0	1	0	0.5	0	6.642e-05	0	7.191e-05	6.9165e-05	0	1	0	1	0.5
MRPL43	1 genes:MRPL43. 1 proteins in this group did not match any genes. gi|28872732|ref|NP_789762.1|:MRPL43:39S ribosomal protein L43, mitochondrial isoform b [Homo sapiens] ;gi|28872736|ref|NP_789763.1|:MRPL43:39S ribosomal protein L43, mitochondrial isoform c [Homo sapiens] ;gi|28872738|ref|NP_789764.1|:MRPL43:39S ribosomal protein L43, mitochondrial isoform d [Homo sapiens] ;gi|530394511|ref|XP_0052…	1.34117	0.990565	0.0001	0.00017565	0	0.000231	0.000168883	1	1	0	2	1	6.851e-05	0.00014519	0.00021139	7.86e-05	0.000125922	1	2	2	1	1.5
AP3B2	AP-3 complex subunit beta-2 isoform 2 [Homo sapiens]	1.33985	0.387371	0	0	4.087e-05	0	4.087e-05	0	0	2	0	0.5	2.723e-05	4.328e-05	2.1e-05	0	3.05033e-05	2	3	1	0	1.5
DNAJC7	1 genes:DNAJC7. 3 proteins in this group did not match any genes. gi|221219056|ref|NP_001138238.1|:DNAJC7:dnaJ homolog subfamily C member 7 isoform 2 [Homo sapiens] ;gi|262206280|ref|NP_003306.3|:DNAJC7:dnaJ homolog subfamily C member 7 isoform 1 [Homo sapiens] ;gi|578831332|ref|XP_006722113.1|:PREDICTED: dnaJ homolog subfamily C member 7 isoform X1 [Homo sapiens] ;gi|578831338|ref|XP_006722116.1…	1.33633	0.724258	0	8.622e-05	0	0	8.622e-05	0	1	0	0	0.25	0	0	5.188e-05	7.716e-05	6.452e-05	0	0	1	2	0.75
RPS27	40S ribosomal protein S27 [Homo sapiens]	1.33418	0.67519	0.0010238	0	0.0013162	0.00059125	0.000977083	4	0	5	2	2.75	0.00084166	9.291e-05	0.00126247	0	0.000732347	4.8	0.5	4.66667	0	2.49167
	1 genes:RAE1. 1 proteins in this group did not match any genes. gi|530418460|ref|XP_005260639.1|:PREDICTED: mRNA export factor isoform X1 [Homo sapiens] ;gi|530418462|ref|XP_005260640.1|:RAE1:PREDICTED: mRNA export factor isoform X2 [Homo sapiens] ;gi|62739173|ref|NP_001015885.1|:RAE1:mRNA export factor [Homo sapiens] ;	1.33295	0.750404	0	0	0	0.00011444	0.00011444	0	0	0	2	0.5	0.00013575	3.596e-05	0	0	8.5855e-05	4	1	0	0	1.25
PPIE	1 genes:PPIE. 3 proteins in this group did not match any genes. gi|45439316|ref|NP_982281.1|:PPIE:peptidyl-prolyl cis-trans isomerase E isoform 2 [Homo sapiens] ;gi|5174637|ref|NP_006103.1|:PPIE:peptidyl-prolyl cis-trans isomerase E isoform 1 [Homo sapiens] ;gi|578798219|ref|XP_006710351.1|:PREDICTED: peptidyl-prolyl cis-trans isomerase E isoform X1 [Homo sapiens] ;gi|578798221|ref|XP_006710352.1…	1.32704	0.859942	0	0	7.47e-05	8.389e-05	7.9295e-05	0	0	1	1	0.5	4.976e-05	5.273e-05	7.677e-05	0	5.97533e-05	1	1	1	0	0.75
PGAM1	phosphoglycerate mutase 1 [Homo sapiens]	1.32688	0.235482	0	0	0	0.0002933	0.0002933	0	0	0	3	0.75	5.799e-05	0.0002458	0.00044733	0.00013306	0.000221045	1	4	5	2	3
TSPYL2	1 genes:TSPYL2.gi|11545835|ref|NP_071400.1|:TSPYL2:testis-specific Y-encoded-like protein 2 [Homo sapiens] ;gi|578838227|ref|XP_006724655.1|:TSPYL2:PREDICTED: testis-specific Y-encoded-like protein 2 isoform X1 [Homo sapiens] ;	1.32612	0.719905	0	0	0	7.167e-05	7.167e-05	0	0	0	2	0.5	4.251e-05	0	6.558e-05	0	5.4045e-05	2	0	2	0	1
ERP44	endoplasmic reticulum resident protein 44 precursor [Homo sapiens]	1.32301	0.713333	5.296e-05	0	0	0	5.296e-05	1	0	0	0	0.25	0	3.844e-05	0	4.162e-05	4.003e-05	0	1	0	1	0.5
ATP2B1	1 genes:ATP2B1. 1 proteins in this group did not match any genes. gi|48255945|ref|NP_001673.2|:ATP2B1:plasma membrane calcium-transporting ATPase 1 isoform 1b [Homo sapiens] ;gi|48255947|ref|NP_001001323.1|:ATP2B1:plasma membrane calcium-transporting ATPase 1 isoform 1a [Homo sapiens] ;gi|530400348|ref|XP_005268976.1|:PREDICTED: plasma membrane calcium-transporting ATPase 1 isoform X2 [Homo sapie…	1.32295	0.713302	3.525e-05	0	0	0	3.525e-05	2	0	0	0	0.5	0	2.559e-05	0	2.77e-05	2.6645e-05	0	2	0	2	1
SPNS1	1 genes:SPNS1. 1 proteins in this group did not match any genes. gi|215490096|ref|NP_001135920.1|:SPNS1:protein spinster homolog 1 isoform 1 [Homo sapiens] ;gi|215490098|ref|NP_001135921.1|:SPNS1:protein spinster homolog 1 isoform 4 [Homo sapiens] ;gi|215490100|ref|NP_001135922.1|:SPNS1:protein spinster homolog 1 isoform 2 [Homo sapiens] ;gi|215490102|ref|NP_001135923.1|:SPNS1:protein spinster ho…	1.32294	0.713296	4.072e-05	0	0	0	4.072e-05	1	0	0	0	0.25	0	2.956e-05	0	3.2e-05	3.078e-05	0	1	0	1	0.5
HLA-A	HLA class I histocompatibility antigen, A-1 alpha chain precursor [Homo sapiens]	1.3227	0.713177	5.89e-05	0	0	0	5.89e-05	1	0	0	0	0.25	0	4.276e-05	0	4.63e-05	4.453e-05	0	1	0	1	0.5
AMBRA1	1 genes:AMBRA1. 1 proteins in this group did not match any genes. gi|392306969|ref|NP_001254711.1|:AMBRA1:activating molecule in BECN1-regulated autophagy protein 1 isoform 1 [Homo sapiens] ;gi|392306972|ref|NP_001254712.1|:AMBRA1:activating molecule in BECN1-regulated autophagy protein 1 isoform 3 [Homo sapiens] ;gi|530395545|ref|XP_005253068.1|:AMBRA1:PREDICTED: activating molecule in BECN1-reg…	1.31921	0.160125	3.305e-05	0	1.7e-05	1.909e-05	2.30467e-05	2	0	1	1	1	0	0	1.747e-05	0	1.747e-05	0	0	1	0	0.25
GLYR1	1 genes:GLYR1. 3 proteins in this group did not match any genes. gi|40556376|ref|NP_115958.2|:GLYR1:putative oxidoreductase GLYR1 [Homo sapiens] ;gi|578828307|ref|XP_005255694.2|:PREDICTED: putative oxidoreductase GLYR1 isoform X1 [Homo sapiens] ;gi|578828309|ref|XP_005255695.2|:PREDICTED: putative oxidoreductase GLYR1 isoform X2 [Homo sapiens] ;gi|578828311|ref|XP_005255696.2|:GLYR1:PREDICTED: p…	1.31899	0.984247	7.776e-05	0.00020487	0	8.981e-05	0.000124147	2	3	0	2	1.75	0.00013317	0.00014112	4.109e-05	6.111e-05	9.41225e-05	5	5	1	2	3.25
AKAP8	1 genes:AKAP8. 1 proteins in this group did not match any genes. gi|5031579|ref|NP_005849.1|:AKAP8:A-kinase anchor protein 8 [Homo sapiens] ;gi|530414433|ref|XP_005259763.1|:PREDICTED: A-kinase anchor protein 8 isoform X1 [Homo sapiens] ;	1.31458	0.739346	6.214e-05	0	0	0	6.214e-05	2	0	0	0	0.5	2.128e-05	0	0	7.326e-05	4.727e-05	1	0	0	3	1
TOR1AIP2	PREDICTED: torsin-1A-interacting protein 2 isoform X3 [Homo sapiens]	1.3105	0.464089	4.574e-05	0	9.409e-05	0	6.9915e-05	1	0	2	0	0.75	6.268e-05	6.642e-05	4.835e-05	3.595e-05	5.335e-05	2	2	1	1	1.5
XRCC3	PREDICTED: DNA repair protein XRCC3 isoform X2 [Homo sapiens]	1.30856	0.857557	0	0	6.391e-05	0	6.391e-05	0	0	1	0	0.25	0	0	0	4.884e-05	4.884e-05	0	0	0	1	0.25
C3orf58	1 genes:C3orf58.gi|197333863|ref|NP_001127942.1|:C3orf58:deleted in autism protein 1 isoform b [Homo sapiens] ;gi|27734895|ref|NP_775823.1|:C3orf58:deleted in autism protein 1 isoform a precursor [Homo sapiens] ;	1.30853	0.857569	0	0	0.00010005	0	0.00010005	0	0	1	0	0.25	0	0	0	7.646e-05	7.646e-05	0	0	0	1	0.25
ATP6V1A	V-type proton ATPase catalytic subunit A [Homo sapiens]	1.30851	0.857577	0	0	3.584e-05	0	3.584e-05	0	0	1	0	0.25	0	0	0	2.739e-05	2.739e-05	0	0	0	1	0.25
TMEM165	transmembrane protein 165 precursor [Homo sapiens]	1.3085	0.857578	0	0	0.00013649	0	0.00013649	0	0	2	0	0.5	0	0	0	0.00010431	0.00010431	0	0	0	2	0.5
PIGS	GPI transamidase component PIG-S [Homo sapiens]	1.30837	0.857628	0	0	3.984e-05	0	3.984e-05	0	0	1	0	0.25	0	0	0	3.045e-05	3.045e-05	0	0	0	1	0.25
AP2M1	1 genes:AP2M1.gi|14917109|ref|NP_004059.2|:AP2M1:AP-2 complex subunit mu isoform a [Homo sapiens] ;gi|68799814|ref|NP_001020376.1|:AP2M1:AP-2 complex subunit mu isoform b [Homo sapiens] ;	1.30212	0.708498	0	0	0	0.00011417	0.00011417	0	0	0	2	0.5	6.772e-05	0.00010764	0	0	8.768e-05	2	3	0	0	1.25
NKRF	1 genes:NKRF. 1 proteins in this group did not match any genes. gi|291084508|ref|NP_001166959.1|:NKRF:NF-kappa-B-repressing factor isoform 2 [Homo sapiens] ;gi|530422485|ref|XP_005262500.1|:PREDICTED: NF-kappa-B-repressing factor isoform X1 [Homo sapiens] ;	1.30172	0.599002	3.116e-05	0	0	0.00028791	0.000159535	1	0	0	8	2.25	0.00014943	4.524e-05	0.0001976	9.796e-05	0.000122558	7	2	6	4	4.75
DARS2	1 genes:DARS2. 2 proteins in this group did not match any genes. gi|40789249|ref|NP_060592.2|:DARS2:aspartate--tRNA ligase, mitochondrial [Homo sapiens] ;gi|530364996|ref|XP_005245356.1|:PREDICTED: aspartate--tRNA ligase, mitochondrial isoform X1 [Homo sapiens] ;gi|578801207|ref|XP_006711489.1|:PREDICTED: aspartate--tRNA ligase, mitochondrial isoform X2 [Homo sapiens] ;	1.29943	0.475999	3.333e-05	0	0.00010285	0	6.809e-05	1	0	3	0	1	0	0	0	5.24e-05	5.24e-05	0	0	0	2	0.5
PSMB4	proteasome subunit beta type-4 [Homo sapiens]	1.29693	0.859321	0.00016288	0	0	9.406e-05	0.00012847	2	0	0	1	0.75	5.579e-05	0.00017737	0	6.401e-05	9.90567e-05	1	3	0	1	1.25
	pantothenate kinase 4 [Homo sapiens]	1.29583	0.703249	0	0	0	3.213e-05	3.213e-05	0	0	0	1	0.25	0	2.019e-05	2.94e-05	0	2.4795e-05	0	1	1	0	0.5
NUBP2	cytosolic Fe-S cluster assembly factor NUBP2 isoform 1 [Homo sapiens]	1.2903	0.946276	0.00015867	0.00041806	0.00024478	0	0.000273837	2	3	3	0	2	0.00032611	0.00023038	0.00016771	0.00012471	0.000212227	6	4	2	2	3.5
STOML2	1 genes:STOML2.gi|559098408|ref|NP_001273961.1|:STOML2:stomatin-like protein 2, mitochondrial isoform c [Homo sapiens] ;gi|559098453|ref|NP_001273962.1|:STOML2:stomatin-like protein 2, mitochondrial isoform d [Homo sapiens] ;gi|7305503|ref|NP_038470.1|:STOML2:stomatin-like protein 2, mitochondrial isoform a [Homo sapiens] ;	1.28834	0.873288	0	0	0.0002175	8.142e-05	0.00014946	0	0	3	1	1	0.00024146	5.117e-05	0	5.54e-05	0.00011601	5	1	0	1	1.75
TKT	1 genes:TKT.gi|205277463|ref|NP_001128527.1|:TKT:transketolase isoform 1 [Homo sapiens] ;gi|384475521|ref|NP_001244957.1|:TKT:transketolase isoform 2 [Homo sapiens] ;	1.28456	0.0886381	0	0	0	7.972e-05	7.972e-05	0	0	0	2	0.5	7.093e-05	5.011e-05	7.295e-05	5.425e-05	6.206e-05	3	2	2	2	2.25
TTC27	1 genes:TTC27.gi|301898023|ref|NP_001180438.1|:TTC27:tetratricopeptide repeat protein 27 isoform 2 [Homo sapiens] ;gi|42476022|ref|NP_060205.3|:TTC27:tetratricopeptide repeat protein 27 isoform 1 [Homo sapiens] ;gi|530367806|ref|XP_005264473.1|:TTC27:PREDICTED: tetratricopeptide repeat protein 27 isoform X1 [Homo sapiens] ;	1.28389	0.941993	0	4.762e-05	8.365e-05	0.00012526	8.551e-05	0	1	3	4	2	5.572e-05	0.0001181	2.866e-05	6.393e-05	6.66025e-05	3	6	1	3	3.25
MRPL41	39S ribosomal protein L41, mitochondrial [Homo sapiens]	1.28296	0.649715	0.00015693	0.00027565	0.00048421	0.00108756	0.000501088	1	1	3	6	2.75	0.00053756	0.00056965	0.00033174	0.00012334	0.000390573	5	5	2	1	3.25
	1 genes:MED18. 1 proteins in this group did not match any genes. gi|397138640|ref|XP_003846798.1|:PREDICTED: mediator of RNA polymerase II transcription subunit 18-like [Homo sapiens] ;gi|530361188|ref|XP_005245971.1|:MED18:PREDICTED: mediator of RNA polymerase II transcription subunit 18 isoform X2 [Homo sapiens] ;	1.28197	0.868019	0	0.00018977	0	0	0.00018977	0	1	0	0	0.25	0.00014803	0	0	0	0.00014803	2	0	0	0	0.5
SF3B5	splicing factor 3B subunit 5 [Homo sapiens]	1.27358	0.504386	0.00074999	0.00087824	0.00077135	0.00202126	0.00110521	3	2	3	7	3.75	0.00085634	0.00090746	0.00052847	0.00117893	0.0008678	5	5	2	6	4.5
MOGS	1 genes:MOGS.gi|149999606|ref|NP_006293.2|:MOGS:mannosyl-oligosaccharide glucosidase isoform 1 [Homo sapiens] ;gi|225903430|ref|NP_001139630.1|:MOGS:mannosyl-oligosaccharide glucosidase isoform 2 [Homo sapiens] ;	1.27216	0.871956	5.137e-05	0	0	0	5.137e-05	2	0	0	0	0.5	0	0	0	4.038e-05	4.038e-05	0	0	0	2	0.5
SART3	1 genes:SART3.gi|530401025|ref|XP_005269298.1|:SART3:PREDICTED: squamous cell carcinoma antigen recognized by T-cells 3 isoform X1 [Homo sapiens] ;gi|7661952|ref|NP_055521.1|:SART3:squamous cell carcinoma antigen recognized by T-cells 3 [Homo sapiens] ;	1.27133	0.082707	0	0	0	7.594e-05	7.594e-05	0	0	0	3	0.75	6.006e-05	6.364e-05	4.633e-05	6.89e-05	5.97325e-05	4	4	2	4	3.5
CFAP20	UPF0468 protein C16orf80 [Homo sapiens]	1.26742	0.400999	0.0001114	0.00078268	0.00034371	0.00025733	0.00037378	1	4	3	2	2.5	0.00030527	0.00040436	0	0.00017511	0.000294913	4	5	0	2	2.75
PTGES3	1 genes:PTGES3.gi|23308579|ref|NP_006592.3|:PTGES3:prostaglandin E synthase 3 isoform a [Homo sapiens] ;gi|530399615|ref|XP_005268633.1|:PTGES3:PREDICTED: prostaglandin E synthase 3 isoform X1 [Homo sapiens] ;gi|543583697|ref|NP_001269533.1|:PTGES3:prostaglandin E synthase 3 isoform e [Homo sapiens] ;gi|543583723|ref|NP_001269530.1|:PTGES3:prostaglandin E synthase 3 isoform b [Homo sapiens] ;	1.26691	0.117341	0.00040312	0	0	0	0.00040312	3	0	0	0	0.75	0.00018411	0.00048776	0.00028406	0.00031684	0.000318192	2	5	2	3	3
DPM1	1 genes:DPM1. 1 proteins in this group did not match any genes. gi|4503363|ref|NP_003850.1|:DPM1:dolichol-phosphate mannosyltransferase [Homo sapiens] ;gi|530418498|ref|XP_005260657.1|:PREDICTED: dolichol-phosphate mannosyltransferase isoform X1 [Homo sapiens] ;	1.2648	0.479426	0.00024807	0.0002905	0.00017009	9.551e-05	0.000201042	3	2	2	1	2	0.0001133	0.00024013	8.74e-05	0.00019498	0.000158952	2	4	1	3	2.5
NCAPH2	1 genes:NCAPH2.gi|148368978|ref|NP_689512.2|:NCAPH2:condensin-2 complex subunit H2 isoform 2 [Homo sapiens] ;gi|297206770|ref|NP_001171940.1|:NCAPH2:condensin-2 complex subunit H2 isoform 3 [Homo sapiens] ;gi|530420802|ref|XP_005261969.1|:NCAPH2:PREDICTED: condensin-2 complex subunit H2 isoform X1 [Homo sapiens] ;	1.26427	0.0853468	0	0	3.655e-05	0	3.655e-05	0	0	1	0	0.25	2.435e-05	2.58e-05	3.756e-05	2.793e-05	2.891e-05	1	1	1	1	1
SNRNP40	U5 small nuclear ribonucleoprotein 40 kDa protein [Homo sapiens]	1.26306	0.43974	0.00054201	0.00021157	0.00037163	0.00041736	0.000385643	9	2	6	6	5.75	0.0004951	0.0002186	0.00031827	0.00018933	0.000305325	12	5	5	4	6.5
MDN1	midasin [Homo sapiens]	1.25681	0.37177	7.68e-06	6.75e-06	1.185e-05	0	8.76e-06	2	1	3	0	1.5	7.9e-06	0	0	6.04e-06	6.97e-06	3	0	0	2	1.25
MTDH	1 genes:MTDH. 1 proteins in this group did not match any genes. gi|223555917|ref|NP_848927.2|:MTDH:protein LYRIC [Homo sapiens] ;gi|530389395|ref|XP_005251155.1|:PREDICTED: protein LYRIC isoform X1 [Homo sapiens] ;	1.25594	0.933609	0.00014776	0	0.00018997	4.267e-05	0.0001268	4	0	5	1	2.5	0.00025308	5.364e-05	3.905e-05	5.807e-05	0.00010096	10	2	1	2	3.75
CAPZA1	F-actin-capping protein subunit alpha-1 [Homo sapiens]	1.25124	0.130698	0.00015035	0.00013204	0.00015463	0.00017365	0.000152668	2	1	2	2	1.75	0.000103	0.00016372	9.932e-05	0	0.000122013	2	3	1.25	0	1.5625
OTUD4	PREDICTED: OTU domain-containing protein 4 isoform X1 [Homo sapiens]	1.24878	0.458938	0.00079128	0.00145769	0.00174674	0.00057958	0.00114382	41	43	88	26	49.5	0.0010313	0.00092473	0.00104035	0.00066743	0.000915952	78	66	51	44	59.75
SPIN3	PREDICTED: spindlin-3 isoform X2 [Homo sapiens]	1.24537	0.483235	0.0001125	0.00043912	0	0.0002625	0.000271373	1.35	3	0	2.72727	1.76932	0	0.00035231	0	8.35e-05	0.000217905	0	5.82353	0	1.27485	1.7746
POLD1	1 genes:POLD1. 1 proteins in this group did not match any genes. gi|379030588|ref|NP_001243778.1|:POLD1:DNA polymerase delta catalytic subunit [Homo sapiens] ;gi|530416733|ref|XP_005259064.1|:PREDICTED: DNA polymerase delta catalytic subunit isoform X2 [Homo sapiens] ;	1.24519	0.400914	0.00013595	6.823e-05	0.00011985	0.00011216	0.000109047	7	2	6	5	5	0.00013305	8.46e-05	4.106e-05	9.159e-05	8.7575e-05	10	6	2	6	6
SRSF7	serine/arginine-rich splicing factor 7 isoform 2 [Homo sapiens]	1.23321	0.887506	0.00042809	0	0.00029352	0.00029301	0.000338207	4.5	0	3	2.66667	2.54167	0.00058656	0.00016882	0.00011731	0.00022431	0.00027425	9	2.44444	1.16667	3	3.90278
DCTN3	1 genes:DCTN3.gi|526479822|ref|NP_001268354.1|:DCTN3:dynactin subunit 3 isoform 3 [Homo sapiens] ;gi|6005745|ref|NP_009165.1|:DCTN3:dynactin subunit 3 isoform 1 [Homo sapiens] ;	1.23024	0.442616	0.00040822	0	0.0002799	0	0.00034406	3	0	2	0	1.25	0.00027967	0	0	0	0.00027967	3	0	0	0	0.75
MKLN1	1 genes:MKLN1. 1 proteins in this group did not match any genes. gi|223890246|ref|NP_001138826.1|:MKLN1:muskelin isoform 1 [Homo sapiens] ;gi|31881798|ref|NP_037387.2|:MKLN1:muskelin isoform 2 [Homo sapiens] ;gi|530385925|ref|XP_005250413.1|:PREDICTED: muskelin isoform X2 [Homo sapiens] ;	1.22939	0.0764806	3.02e-05	0	0	0	3.02e-05	1	0	0	0	0.25	2.069e-05	2.192e-05	3.192e-05	2.373e-05	2.4565e-05	1	1	1	1	1
RPL24	60S ribosomal protein L24 [Homo sapiens]	1.22348	0.908848	0.00027388	0	0.00042252	0.00142353	0.000706643	2	0	3	9	3.5	0.00018763	0.00049708	0.00130267	0.00032289	0.000577568	2	5	9	3	4.75
RARS2	probable arginine--tRNA ligase, mitochondrial precursor [Homo sapiens]	1.21569	0.314397	3.72e-05	0	0	0	3.72e-05	1	0	0	0	0.25	2.548e-05	2.7e-05	3.932e-05	0	3.06e-05	1	1	1	0	0.75
PDCD6	1 genes:PDCD6.gi|389565483|ref|NP_001254485.1|:PDCD6:programmed cell death protein 6 isoform 2 [Homo sapiens] ;gi|7019485|ref|NP_037364.1|:PDCD6:programmed cell death protein 6 isoform 1 [Homo sapiens] ;	1.21459	0.859091	0.00034127	0	0.00023399	0.00091973	0.00049833	3	0	2	7	3	0.00038966	0.00041292	0.00048094	0.00035763	0.000410288	5	5	4	4	4.5
DNTTIP1	deoxynucleotidyltransferase terminal-interacting protein 1 [Homo sapiens]	1.21204	0.837515	0	0.00011479	6.721e-05	0	9.1e-05	0	1	1	0	0.5	0	4.744e-05	0	0.00010272	7.508e-05	0	1	0	2	0.75
HIST1H1E	histone H1.4 [Homo sapiens]	1.21024	0.444295	0.0010799	0	0	0.00113391	0.00110691	11	0	0	10	5.25	0.00181592	0.0004989	0.00072635	0.00061728	0.000914613	27	7	7	8	12.25
GBAS	1 genes:GBAS.gi|321267477|ref|NP_001189398.1|:GBAS:protein NipSnap homolog 2 isoform 2 [Homo sapiens] ;gi|4503937|ref|NP_001474.1|:GBAS:protein NipSnap homolog 2 isoform 1 [Homo sapiens] ;	1.20976	0.898053	0	0.00015289	0	0	0.00015289	0	1	0	0	0.25	0	0.00012638	0	0	0.00012638	0	2	0	0	0.5
RANBP2	1 genes:RANBP2. 1 proteins in this group did not match any genes. gi|150418007|ref|NP_006258.3|:RANBP2:E3 SUMO-protein ligase RanBP2 [Homo sapiens] ;gi|530368768|ref|XP_005264059.1|:RANBP2:PREDICTED: E3 SUMO-protein ligase RanBP2 isoform X1 [Homo sapiens] ;gi|530368770|ref|XP_005264060.1|:RANBP2:PREDICTED: E3 SUMO-protein ligase RanBP2 isoform X2 [Homo sapiens] ;gi|530368772|ref|XP_005264061.1|:R…	1.20971	0.898076	0	1.171e-05	0	0	1.171e-05	0	1	0	0	0.25	0	9.68e-06	0	0	9.68e-06	0	2	0	0	0.5
SAFB	1 genes:SAFB. 1 proteins in this group did not match any genes. gi|21264343|ref|NP_002958.2|:SAFB:scaffold attachment factor B1 isoform 3 [Homo sapiens] ;gi|321267469|ref|NP_001188267.1|:SAFB:scaffold attachment factor B1 isoform 1 [Homo sapiens] ;gi|321267471|ref|NP_001188268.1|:SAFB:scaffold attachment factor B1 isoform 2 [Homo sapiens] ;gi|321267473|ref|NP_001188269.1|:SAFB:scaffold attachment…	1.20955	0.898144	0	4.127e-05	0	0	4.127e-05	0	1	0	0	0.25	0	3.412e-05	0	0	3.412e-05	0	2	0	0	0.5
MRPS10	1 genes:MRPS10.gi|16554607|ref|NP_060611.2|:MRPS10:28S ribosomal protein S10, mitochondrial [Homo sapiens] ;gi|530382202|ref|XP_005249263.1|:MRPS10:PREDICTED: 28S ribosomal protein S10, mitochondrial isoform X1 [Homo sapiens] ;	1.20787	0.481117	0.00010696	0	0	0.00024709	0.000177025	1	0	0	2	0.75	0.00014656	0	0	0	0.00014656	2	0	0	0	0.5
PARD3	1 genes:PARD3. 8 proteins in this group did not match any genes. gi|21361831|ref|NP_062565.2|:PARD3:partitioning defective 3 homolog isoform 1 [Homo sapiens] ;gi|296278198|ref|NP_001171719.1|:PARD3:partitioning defective 3 homolog isoform 7 [Homo sapiens] ;gi|296278200|ref|NP_001171720.1|:PARD3:partitioning defective 3 homolog isoform 8 [Homo sapiens] ;gi|296278206|ref|NP_001171723.1|:PARD3:parti…	1.20133	0.303584	0	0	1.631e-05	0	1.631e-05	0	0	1	0	0.25	0	1.151e-05	1.676e-05	1.246e-05	1.35767e-05	0	1	1	1	0.75
TUBB4A	tubulin beta-4A chain isoform 1 [Homo sapiens]	1.1994	0.767243	0	0.0002222	0.00072064	0.0008501	0.000597647	0	2.91255	16.1322	16.9453	8.99752	0.00055643	0.00038074	0.00055769	0	0.000498287	18.7001	12.0746	12.148	0	10.7307
PRPF40A	pre-mRNA-processing factor 40 homolog A [Homo sapiens]	1.1941	0.773441	0	0.00013536	7.608e-05	4.005e-05	8.383e-05	0	3.33333	3.2	1.5	2.00833	7.919e-05	5.874e-05	0	7.268e-05	7.02033e-05	5	3.5	0	4	3.125
GRSF1	G-rich sequence factor 1 isoform 1 [Homo sapiens]	1.19399	0.676735	0.00031354	0.00023603	0.00036854	0.00098296	0.000475267	7	3	8	19	9.25	0.00046028	0.00039021	0.00028406	0.00045765	0.00039805	15	12	6	13	11.5
ATP5A1	ATP synthase subunit alpha, mitochondrial isoform a precursor [Homo sapiens]	1.18896	0.391822	0.00171065	0.00088777	0.00103963	0.00148188	0.00127998	44	13	26	33	29	0.00138502	0.00087497	0.00106842	0.00097782	0.00107656	52	31	26	32	35.25
CCAR2	cell cycle and apoptosis regulator protein 2 [Homo sapiens]	1.18881	0.4076	0.00041928	0.00085921	0.00086244	0.00096855	0.00077737	18	21	36	36	27.75	0.0007181	0.00057496	0.00051702	0.00080554	0.000653905	45	34	21	44	36
KRI1	protein KRI1 homolog [Homo sapiens]	1.18813	0.343104	0	5.326e-05	0	0	5.326e-05	0	1	0	0	0.25	2.077e-05	6.604e-05	0	4.767e-05	4.48267e-05	1	3	0	2	1.5
RPL27A	60S ribosomal protein L27a [Homo sapiens]	1.18677	0.868701	0.00043581	0	0.00029881	0.00234904	0.00102789	3	0	2	14	4.75	0.00059713	0.0008437	0.00076772	0.00125593	0.00086612	6	8	5	11	7.5
RRS1	ribosome biogenesis regulatory protein homolog [Homo sapiens]	1.18533	0.327041	0	0	0	6.803e-05	6.803e-05	0	0	0	1	0.25	4.035e-05	8.553e-05	0	4.63e-05	5.73933e-05	1	2	0	1	1
	PREDICTED: 60S ribosomal protein L26 isoform X2 [Homo sapiens]	1.18266	0.782199	0.00029655	0	0.00106748	0.00102756	0.000797197	2	0	7	6	3.75	0.00081264	0	0.00062688	0.00058269	0.00067407	8	0	4	5	4.25
SNRPA1	U2 small nuclear ribonucleoprotein A' [Homo sapiens]	1.17338	0.604908	0.00075882	0.00118477	0.001214	0.00243457	0.00139804	9	8	14	25	14	0.0010397	0.00153023	0.00106938	0.00112653	0.00119146	18	25	12	17	18
MED4	mediator of RNA polymerase II transcription subunit 4 isoform 1 [Homo sapiens]	1.17291	0.0753947	0	0	0	0.00018395	0.00018395	0	0	0	2	0.5	0.00021821	0.00011562	0.00016833	0.00012517	0.000156832	4	2	2	2	2.5
	1 genes:C1orf109. 2 proteins in this group did not match any genes. gi|530362863|ref|XP_005271034.1|:PREDICTED: uncharacterized protein C1orf109 isoform X4 [Homo sapiens] ;gi|530362865|ref|XP_005271035.1|:PREDICTED: uncharacterized protein C1orf109 isoform X5 [Homo sapiens] ;gi|8923469|ref|NP_060320.1|:C1orf109:uncharacterized protein C1orf109 [Homo sapiens] ;	1.16884	0.420032	0	0	8.313e-05	0.00028007	0.0001816	0	0	1	3	1	0.00011075	0.00023471	8.543e-05	0.00019058	0.000155368	2	4	1	3	2.5
C1QBP	complement component 1 Q subcomponent-binding protein, mitochondrial precursor [Homo sapiens]	1.16755	0.124463	0.00190601	0.00174091	0.00219553	0.00202536	0.00196695	25	13	28	23	22.25	0.0015147	0.00149442	0.00169224	0.00203735	0.00168468	29	27	21	34	27.75
RBM39	1 genes:RBM39. 1 proteins in this group did not match any genes. gi|336176064|ref|NP_001229528.1|:RBM39:RNA-binding protein 39 isoform c [Homo sapiens] ;gi|336176066|ref|NP_001229529.1|:RBM39:RNA-binding protein 39 isoform d [Homo sapiens] ;gi|35493811|ref|NP_909122.1|:RBM39:RNA-binding protein 39 isoform a [Homo sapiens] ;gi|4757926|ref|NP_004893.1|:RBM39:RNA-binding protein 39 isoform b [Homo s…	1.16459	0.624277	0.0003809	0.00096641	0.00091408	0.00039107	0.000663115	9	13	21	8	12.75	0.00055089	0.00052233	0.0008052	0.00039917	0.000569397	19	17	18	12	16.5
ATP5O	ATP synthase subunit O, mitochondrial precursor [Homo sapiens]	1.16243	0.784463	0	0.0003546	0.00010381	0.00023317	0.000230527	0	2	1	2	1.25	0.00020745	0.00029311	0.00021337	7.933e-05	0.000198315	3	4	2	1	2.5
NOP2	1 genes:NOP2.gi|385198061|ref|NP_001245238.1|:NOP2:putative ribosomal RNA methyltransferase NOP2 isoform 3 [Homo sapiens] ;gi|530398660|ref|XP_005253748.1|:NOP2:PREDICTED: putative ribosomal RNA methyltransferase NOP2 isoform X1 [Homo sapiens] ;gi|76150625|ref|NP_001028886.1|:NOP2:putative ribosomal RNA methyltransferase NOP2 isoform 1 [Homo sapiens] ;	1.16076	0.817432	2.544e-05	0	0.00010467	0.00017633	0.000102147	1	0	4	6	2.75	0.00012202	0.0001293	8.068e-05	2e-05	8.8e-05	7	7	3	1	4.5
RPL21	60S ribosomal protein L21 [Homo sapiens]	1.16021	0.799082	0.00188123	0.00236027	0.00193481	0.00062082	0.00169928	14	10	14	4	10.5	0.00377433	0.00078042	0.00014203	0.00116174	0.00146463	41	8	1	11	15.25
RPL27	60S ribosomal protein L27 [Homo sapiens]	1.15905	0.756958	0.00094852	0	0.00162589	0.00109556	0.00122332	6	0	10	6	5.5	0.00173284	0.00057384	0.00116964	0.0007455	0.00105546	16	5	7	6	8.5
GCN1	translational activator GCN1 [Homo sapiens]	1.15751	0.691586	0.00016099	0.00022622	0.00012418	3.719e-05	0.000137145	20	16	15	4	13.75	8.823e-05	0.00016362	7.657e-05	0.00014551	0.000118483	16	28	9	23	19
TIMM23	mitochondrial import inner membrane translocase subunit Tim23 [Homo sapiens]	1.15214	0.74393	0	0.00018069	0.0001058	0	0.000143245	0	1	1	0	0.5	0	7.468e-05	0.00021746	8.085e-05	0.00012433	0	1	2	1	1
CHP1	1 genes:CHP1. 1 proteins in this group did not match any genes. gi|530405345|ref|XP_005254197.1|:PREDICTED: calcineurin B homologous protein 1 isoform X1 [Homo sapiens] ;gi|6005731|ref|NP_009167.1|:CHP1:calcineurin B homologous protein 1 [Homo sapiens] ;	1.14811	0.627226	0.0001748	0	0	0	0.0001748	1	0	0	0	0.25	0.00011975	0	0.00018475	0	0.00015225	1	0	1	0	0.5
SRSF4	serine/arginine-rich splicing factor 4 [Homo sapiens]	1.14809	0.890794	0	0.00030578	0	0.0001441	0.00022494	0	4	0	2.86667	1.71667	9.334e-05	0.00029851	0	0	0.000195925	3.13043	9.44762	0	0	3.14451
SDF4	45 kDa calcium-binding protein isoform 2 precursor [Homo sapiens]	1.14742	0.877732	0	0.00010432	6.108e-05	0	8.27e-05	0	1	1	0	0.5	8.138e-05	0	6.277e-05	0	7.2075e-05	2	0	1	0	0.75
EDC3	enhancer of mRNA-decapping protein 3 [Homo sapiens]	1.14289	0.33255	8.464e-05	7.434e-05	4.353e-05	4.888e-05	6.28475e-05	2	1	1	1	1.25	8.698e-05	0	4.473e-05	3.326e-05	5.499e-05	3	0	1	1	1.25
SHMT2	1 genes:SHMT2.gi|19923315|ref|NP_005403.2|:SHMT2:serine hydroxymethyltransferase, mitochondrial isoform 1 precursor [Homo sapiens] ;gi|261862346|ref|NP_001159828.1|:SHMT2:serine hydroxymethyltransferase, mitochondrial isoform 2 precursor [Homo sapiens] ;gi|261862352|ref|NP_001159831.1|:SHMT2:serine hydroxymethyltransferase, mitochondrial isoform 3 [Homo sapiens] ;	1.1412	0.721874	0.00025595	0	8.775e-05	0.00029563	0.00021311	6	0	2	6	3.5	0.00014612	0.00018581	0.00018035	0.00023469	0.000186743	5	6	4	7	5.5
NSRP1	nuclear speckle splicing regulatory protein 1 isoform 1 [Homo sapiens]	1.14048	0.88079	0	6.768e-05	0	8.901e-05	7.8345e-05	0	1	0	2	0.75	0	5.594e-05	8.145e-05	0	6.8695e-05	0	2	2	0	1
BRD7	1 genes:BRD7.gi|291219913|ref|NP_001167455.1|:BRD7:bromodomain-containing protein 7 isoform 1 [Homo sapiens] ;gi|41350212|ref|NP_037395.2|:BRD7:bromodomain-containing protein 7 isoform 2 [Homo sapiens] ;	1.13915	0.65603	0	5.792e-05	0	0	5.792e-05	0	1	0	0	0.25	0	2.394e-05	0	7.775e-05	5.0845e-05	0	1	0	3	1
YBX3	Y-box-binding protein 3 isoform a [Homo sapiens]	1.13658	0.804507	0.00028898	0	0.00089162	0.0003004	0.000493667	5	0	15	4.5	6.125	0.00087468	0.00038042	9.163e-05	0.00039065	0.000434345	22.0909	9.06667	1.5	8.6	10.3144
RPS20	40S ribosomal protein S20 isoform 2 [Homo sapiens]	1.13636	0.83351	0.00469743	0.0006347	0.00297306	0.00125207	0.00238932	26	2	16	6	12.5	0.00470341	0.00118046	0.00210058	0.000426	0.00210261	38	9	11	3	15.25
THEM6	protein THEM6 precursor [Homo sapiens]	1.13342	0.71484	0	0	0.00021262	0.00011939	0.000166005	0	0	2	1	0.75	7.081e-05	0.00015008	0.0002185	0	0.000146463	1	2	2	0	1.25
	1 genes:CD3EAP. 1 proteins in this group did not match any genes. gi|530415514|ref|XP_005258482.1|:PREDICTED: DNA-directed RNA polymerase I subunit RPA34 isoform X1 [Homo sapiens] ;gi|6912246|ref|NP_036231.1|:CD3EAP:DNA-directed RNA polymerase I subunit RPA34 [Homo sapiens] ;	1.12886	0.626195	0	7.376e-05	0	0	7.376e-05	0	1	0	0	0.25	8.63e-05	0	4.438e-05	0	6.534e-05	3	0	1	0	1
PABPC5	polyadenylate-binding protein 5 [Homo sapiens]	1.12668	0.694867	0	0.00019772	0	0.00015168	0.0001747	0	2	0	2.33333	1.08333	7.712e-05	0.00021111	0	0.00017694	0.000155057	2	5.16667	0	4	2.79167
BSG	1 genes:BSG. 1 proteins in this group did not match any genes. gi|38372919|ref|NP_001719.2|:BSG:basigin isoform 1 precursor [Homo sapiens] ;gi|530425374|ref|XP_005259676.1|:PREDICTED: basigin isoform X1 [Homo sapiens] ;	1.12472	0.825628	0.00016753	0	0.00011487	0.000129	0.000137133	3	0	2	2	1.75	0.00015303	8.108e-05	0	0.00013167	0.000121927	4	2	0	3	2.25
RPL30	60S ribosomal protein L30 [Homo sapiens]	1.12398	0.761455	0.00168259	0.00131354	0.00307647	0.00302311	0.00227393	9	4	16	14	10.75	0.00384238	0.00203587	0.00118562	0.00102857	0.00202311	30	15	6	7	14.5
CD2BP2	CD2 antigen cytoplasmic tail-binding protein 2 [Homo sapiens]	1.12367	0.128094	0	0	0	0.00021847	0.00021847	0	0	0	3	0.75	0.00012958	0.00036618	0.00013328	0.00014866	0.000194425	3	8	2	3	4
EXOSC6	exosome complex component MTR3 [Homo sapiens]	1.12345	0.879209	7.904e-05	0	0.00032518	9.13e-05	0.000165173	1	0	4	1	1.5	0.0002166	5.738e-05	0.00016709	0	0.000147023	4	1	2	0	1.75
SAMHD1	deoxynucleoside triphosphate triphosphohydrolase SAMHD1 [Homo sapiens]	1.12169	0.65679	0.00044648	0.00042229	0.00014129	0.00039669	0.000351688	13	7	4	10	8.5	0.00028235	0.00034907	0.00021781	0.0004049	0.000313533	12	14	6	15	11.75
DDX10	probable ATP-dependent RNA helicase DDX10 [Homo sapiens]	1.12131	0.299786	0	4.316e-05	0	5.676e-05	4.996e-05	0	1	0	2	0.75	5.05e-05	1.784e-05	5.194e-05	5.794e-05	4.4555e-05	3	1	2	3	2.25
RPL28	1 genes:RPL28. 1 proteins in this group did not match any genes. gi|13904866|ref|NP_000982.2|:RPL28:60S ribosomal protein L28 isoform 2 [Homo sapiens] ;gi|209915581|ref|NP_001129606.1|:RPL28:60S ribosomal protein L28 isoform 1 [Homo sapiens] ;gi|209915584|ref|NP_001129607.1|:RPL28:60S ribosomal protein L28 isoform 3 [Homo sapiens] ;gi|530416988|ref|XP_005259189.1|:PREDICTED: 60S ribosomal protein…	1.12096	0.341259	0	0	0.00064561	0.00054378	0.000594695	0	0	4	3	1.75	0.00086009	0.00068358	0.00033174	0.00024669	0.000530525	8	6	2	2	4.5
	0 genes:. 2 proteins in this group did not match any genes. gi|530375912|ref|XP_005269407.1|:PREDICTED: 60S ribosomal protein L35a isoform X1 [Homo sapiens] ;gi|530375914|ref|XP_005269408.1|:PREDICTED: 60S ribosomal protein L35a isoform X2 [Homo sapiens] ;	1.11976	0.297352	0	0	0.00030711	0.00051735	0.00041223	0	0	2	3	1.25	0.00020457	0.00032517	0.00047343	0.00046939	0.00036814	2	3	3	4	3
TUBB2A	tubulin beta-2A chain [Homo sapiens]	1.11898	0.846909	0.00040913	0.00038189	0.00019876	0	0.000329927	8.46804	4.5	4	0	4.24201	0	0.00022257	0.00043956	0.00022241	0.000294847	0	6.34545	8.60766	5.85712	5.20256
IPO9	importin-9 [Homo sapiens]	1.11768	0.940006	0	3.628e-05	0	0	3.628e-05	0	1	0	0	0.25	0	0	0	3.246e-05	3.246e-05	0	0	0	2	0.5
MED27	1 genes:MED27.gi|28558979|ref|NP_004260.2|:MED27:mediator of RNA polymerase II transcription subunit 27 isoform 1 [Homo sapiens] ;gi|359751479|ref|NP_001240810.1|:MED27:mediator of RNA polymerase II transcription subunit 27 isoform 2 [Homo sapiens] ;	1.11761	0.440535	0	0.00024286	0.0001422	0	0.00019253	0	2	2	0	1	4.736e-05	0.00035131	7.307e-05	0.00021734	0.00017227	1	7	1	4	3.25
ARAF	1 genes:ARAF.gi|371875793|ref|NP_001243125.1|:ARAF:serine/threonine-protein kinase A-Raf isoform 2 [Homo sapiens] ;gi|4502193|ref|NP_001645.1|:ARAF:serine/threonine-protein kinase A-Raf isoform 1 [Homo sapiens] ;gi|578838017|ref|XP_006724592.1|:ARAF:PREDICTED: serine/threonine-protein kinase A-Raf isoform X1 [Homo sapiens] ;	1.1175	0.940095	0	6.201e-05	0	0	6.201e-05	0	1	0	0	0.25	0	0	0	5.549e-05	5.549e-05	0	0	0	2	0.5
EBNA1BP2	1 genes:EBNA1BP2.gi|237649012|ref|NP_001153408.1|:EBNA1BP2:probable rRNA-processing protein EBP2 isoform 1 [Homo sapiens] ;gi|237649015|ref|NP_006815.2|:EBNA1BP2:probable rRNA-processing protein EBP2 isoform 2 [Homo sapiens] ;	1.11628	0.365742	0.00053601	0	0	0.00020637	0.00037119	9	0	0	3	3	0.00048961	0.00025942	0.00044064	0.00014043	0.000332525	12	6	7	3	7
COX5A	cytochrome c oxidase subunit 5A, mitochondrial precursor [Homo sapiens]	1.11554	0.507692	0.00014333	0	0.00029483	0	0.00021908	1	0	2	0	0.75	0.00019639	0	0	0	0.00019639	2	0	0	0	0.5
TMED10	transmembrane emp24 domain-containing protein 10 precursor [Homo sapiens]	1.11551	0.855365	0	0.00017244	0.00020194	0.00011339	0.00016259	0	1	2	1	1	0.00013451	7.127e-05	0	0.00023148	0.000145753	2	1	0	3	1.5
ARL1	1 genes:ARL1. 1 proteins in this group did not match any genes. gi|4502227|ref|NP_001168.1|:ARL1:ADP-ribosylation factor-like protein 1 [Homo sapiens] ;gi|530400242|ref|XP_005268926.1|:PREDICTED: ADP-ribosylation factor-like protein 1 isoform X1 [Homo sapiens] ;	1.11509	0.557412	0.00047513	0.00020864	0.00048867	0.00041159	0.000396007	4	1	4	3	3	0.00032551	0.00034494	0.00037665	0.00037344	0.000355135	4	4	3	4	3.75
	1 genes:JUP. 2 proteins in this group did not match any genes. gi|578830862|ref|XP_006721934.1|:PREDICTED: junction plakoglobin isoform X2 [Homo sapiens] ;gi|578830864|ref|XP_006721935.1|:PREDICTED: junction plakoglobin isoform X3 [Homo sapiens] ;gi|578830876|ref|XP_006721941.1|:JUP:PREDICTED: junction plakoglobin isoform X9 [Homo sapiens] ;	1.11488	0.650785	0	0	5.648e-05	0	5.648e-05	0	0	2	0	0.5	0	7.974e-05	0	2.158e-05	5.066e-05	0	4	0	1	1.25
RBM4	RNA-binding protein 4 isoform 1 [Homo sapiens]	1.1111	0.306882	0	0	6.075e-05	3.411e-05	4.743e-05	0	0	1	0.5	0.375	4.046e-05	2.144e-05	6.243e-05	4.642e-05	4.26875e-05	1	0.5	1	1	0.875
MRPS18B	28S ribosomal protein S18b, mitochondrial [Homo sapiens]	1.10388	0.625099	0.00016667	0.00029275	0.00034282	0	0.000267413	2	2	4	0	2	0.00022836	0.00030249	0.00017616	0.00026198	0.000242247	4	5	2	4	3.75
PURB	transcriptional activator protein Pur-beta [Homo sapiens]	1.10226	0.288697	0.00034455	0	0.00021262	0	0.000278585	5	0	3	0	2	0.00023604	0.00025013	0.00014567	0.00037912	0.00025274	5	5	2	7	4.75
STRN4	1 genes:STRN4. 1 proteins in this group did not match any genes. gi|578834357|ref|XP_006723234.1|:STRN4:PREDICTED: striatin-4 isoform X1 [Homo sapiens] ;gi|578834359|ref|XP_006723235.1|:STRN4:PREDICTED: striatin-4 isoform X2 [Homo sapiens] ;gi|578834361|ref|XP_006723236.1|:PREDICTED: striatin-4 isoform X3 [Homo sapiens] ;gi|578834363|ref|XP_006723237.1|:STRN4:PREDICTED: striatin-4 isoform X4 [Hom…	1.10198	0.610771	0	0	0	3.204e-05	3.204e-05	0	0	0	1	0.25	3.801e-05	2.014e-05	0	0	2.9075e-05	2	1	0	0	0.75
WDR36	WD repeat-containing protein 36 [Homo sapiens]	1.10192	0.610755	0	0	0	2.611e-05	2.611e-05	0	0	0	1	0.25	3.098e-05	1.641e-05	0	0	2.3695e-05	2	1	0	0	0.75
MAP1S	microtubule-associated protein 1S [Homo sapiens]	1.10127	0.602711	0	0	6.264e-05	0	6.264e-05	0	0	3	0	0.75	6.954e-05	4.422e-05	0	0	5.688e-05	5	3	0	0	2
GIGYF2	1 genes:GIGYF2.gi|156766043|ref|NP_001096616.1|:GIGYF2:PERQ amino acid-rich with GYF domain-containing protein 2 isoform b [Homo sapiens] ;gi|156766047|ref|NP_001096618.1|:GIGYF2:PERQ amino acid-rich with GYF domain-containing protein 2 isoform c [Homo sapiens] ;	1.1011	0.344807	1.655e-05	0	3.404e-05	0	2.5295e-05	1	0	2	0	0.75	1.134e-05	2.403e-05	1.749e-05	3.903e-05	2.29725e-05	1	2	1	3	1.75
C8orf33	UPF0488 protein C8orf33 [Homo sapiens]	1.09637	0.871118	9.389e-05	0.00098946	0.00019312	0.0005422	0.000454667	1	6	2	5	3.5	0.00064319	0.00027264	0.0005954	0.00014758	0.000414703	10	4	6	2	5.5
RPL23	60S ribosomal protein L23 [Homo sapiens]	1.09451	0.796166	0.00322497	0.00107898	0.00110561	0.00212851	0.00188452	21	4	7	12	11	0.0026302	0.00167233	0.00113622	0.0014484	0.00172179	25	15	7	12	14.75
BRCA2	breast cancer type 2 susceptibility protein [Homo sapiens]	1.09323	0.951869	0	0	0	7.27e-06	7.27e-06	0	0	0	1	0.25	0	0	6.65e-06	0	6.65e-06	0	0	1	0	0.25
MED22	1 genes:MED22.gi|19557695|ref|NP_598395.1|:MED22:mediator of RNA polymerase II transcription subunit 22 isoform b [Homo sapiens] ;gi|31652218|ref|NP_852468.1|:MED22:mediator of RNA polymerase II transcription subunit 22 isoform c [Homo sapiens] ;	1.09281	0.952077	0	0	0	0.00024833	0.00024833	0	0	0	2	0.5	0	0	0.00022724	0	0.00022724	0	0	2	0	0.5
NOL6	nucleolar protein 6 alpha isoform [Homo sapiens]	1.09279	0.952087	0	0	0	2.167e-05	2.167e-05	0	0	0	1	0.25	0	0	1.983e-05	0	1.983e-05	0	0	1	0	0.25
HIST2H3D	histone H3.2 [Homo sapiens]	1.09276	0.952099	0	0	0	0.00018259	0.00018259	0	0	0	1	0.25	0	0	0.00016709	0	0.00016709	0	0	1	0	0.25
PSMD4	1 genes:PSMD4.gi|5292161|ref|NP_002801.1|:PSMD4:26S proteasome non-ATPase regulatory subunit 4 [Homo sapiens] ;gi|530365106|ref|XP_005245411.1|:PSMD4:PREDICTED: 26S proteasome non-ATPase regulatory subunit 4 isoform X1 [Homo sapiens] ;gi|578801306|ref|XP_006711527.1|:PSMD4:PREDICTED: 26S proteasome non-ATPase regulatory subunit 4 isoform X2 [Homo sapiens] ;	1.09273	0.952114	0	0	0	6.587e-05	6.587e-05	0	0	0	1	0.25	0	0	6.028e-05	0	6.028e-05	0	0	1	0	0.25
RPLP2	60S acidic ribosomal protein P2 [Homo sapiens]	1.09155	0.759036	0.00862328	0.00422211	0.00442242	0.00769273	0.00624014	46.125	12.8571	23	35.625	29.4018	0.00783314	0.00366457	0.00768772	0.00368164	0.00571677	61.1585	27	38.9048	25.0556	38.0297
EIF6	eukaryotic translation initiation factor 6 isoform a [Homo sapiens]	1.08897	0.758691	0	0.00030828	9.025e-05	0.00050679	0.000301773	0	2	1	5	2	0.00054107	0.00012742	0.00037101	6.897e-05	0.000277118	9	2	4	1	4
SLC25A10	1 genes:SLC25A10.gi|20149598|ref|NP_036272.2|:SLC25A10:mitochondrial dicarboxylate carrier isoform 2 [Homo sapiens] ;gi|401461821|ref|NP_001257817.1|:SLC25A10:mitochondrial dicarboxylate carrier isoform 1 [Homo sapiens] ;	1.08766	0.842652	0.00044947	0.00065792	0.00030818	8.652e-05	0.000375523	6	5	4	1	4	0.00046189	0.00032631	0.00047507	0.00011776	0.000345257	9	6	6	2	5.75
MED8	1 genes:MED8.gi|155030190|ref|NP_443109.2|:MED8:mediator of RNA polymerase II transcription subunit 8 isoform 3 [Homo sapiens] ;gi|157837979|ref|NP_963836.2|:MED8:mediator of RNA polymerase II transcription subunit 8 isoform 4 [Homo sapiens] ;	1.08586	0.721118	0	0.00050185	0.00014692	0.0002475	0.000298757	0	4	2	3	2.25	0.00048934	0.00031113	7.55e-05	0.00022456	0.000275132	10	6	1	4	5.25
BANF1	barrier-to-autointegration factor [Homo sapiens]	1.08459	0.890026	0.00048314	0.00042432	0.00024845	0	0.000385303	2	1	1	0	1	0	0.00017537	0.00051066	0.00037973	0.000355253	0	1	2	2	1.25
MTMR1	1 genes:MTMR1. 2 proteins in this group did not match any genes. gi|530422973|ref|XP_005274822.1|:MTMR1:PREDICTED: myotubularin-related protein 1 isoform X1 [Homo sapiens] ;gi|530422975|ref|XP_005274823.1|:MTMR1:PREDICTED: myotubularin-related protein 1 isoform X2 [Homo sapiens] ;gi|530422977|ref|XP_005274824.1|:MTMR1:PREDICTED: myotubularin-related protein 1 isoform X3 [Homo sapiens] ;gi|5304229…	1.08284	0.281298	0	5.403e-05	0	0	5.403e-05	0	1	0	0	0.25	0	4.466e-05	3.251e-05	7.252e-05	4.98967e-05	0	2	1	3	1.5
XRCC5	1 genes:XRCC5. 1 proteins in this group did not match any genes. gi|10863945|ref|NP_066964.1|:XRCC5:X-ray repair cross-complementing protein 5 [Homo sapiens] ;gi|530370925|ref|XP_005246893.1|:PREDICTED: X-ray repair cross-complementing protein 5 isoform X1 [Homo sapiens] ;	1.08141	0.689219	0.00067554	0.00067068	0.00036249	0.00067849	0.0005968	23	13	12	20	17	0.0007445	0.00051175	0.0005588	0.00039244	0.000551872	37	24	18	17	24
ZC3H4	PREDICTED: zinc finger CCCH domain-containing protein 4 isoform X3 [Homo sapiens]	1.07795	0.739308	0	1.506e-05	1.763e-05	5.941e-05	3.07e-05	0	0.5	1	3	1.125	2.741e-05	1.867e-05	5.436e-05	1.348e-05	2.848e-05	2.33333	1.5	3	1	1.95833
RPS27A	ubiquitin-40S ribosomal protein S27a precursor [Homo sapiens]	1.07311	0.887763	0.00509931	0.00072624	0.00113395	0.0019102	0.00221743	37	3	8	12	15	0.0027381	0.0015008	0.00218504	0.00184145	0.00206635	29	15	15	17	19
SOGA1	1 genes:SOGA1.gi|257467639|ref|NP_542194.2|:SOGA1:protein SOGA1 isoform 1 [Homo sapiens] ;gi|66773344|ref|NP_954650.2|:SOGA1:protein SOGA1 isoform 2 [Homo sapiens] ;	1.07168	0.13053	0	0	0	1.495e-05	1.495e-05	0	0	0	1	0.25	8.87e-06	9.4e-06	2.736e-05	1.017e-05	1.395e-05	1	1	2	1	1.25
RPL7	60S ribosomal protein L7 [Homo sapiens]	1.0704	0.612077	0.0035544	0.00258869	0.00258569	0.00390514	0.00315848	41	17	29	39	31.5	0.00326654	0.00258042	0.00329871	0.00265735	0.00295076	55	41	36	39	42.75
MCM5	1 genes:MCM5.gi|23510448|ref|NP_006730.2|:MCM5:DNA replication licensing factor MCM5 [Homo sapiens] ;gi|578837205|ref|XP_006724305.1|:MCM5:PREDICTED: DNA replication licensing factor MCM5 isoform X1 [Homo sapiens] ;	1.06685	0.254291	2.929e-05	0	0	3.383e-05	3.156e-05	1	0	0	1	0.5	2.007e-05	2.126e-05	3.096e-05	4.604e-05	2.95825e-05	1	1	1	2	1.25
SMC4	1 genes:SMC4.gi|50658065|ref|NP_005487.3|:SMC4:structural maintenance of chromosomes protein 4 isoform 1 [Homo sapiens] ;gi|570700827|ref|NP_001275682.1|:SMC4:structural maintenance of chromosomes protein 4 isoform 2 [Homo sapiens] ;gi|578806949|ref|XP_006713522.1|:SMC4:PREDICTED: structural maintenance of chromosomes protein 4 isoform X1 [Homo sapiens] ;	1.06606	0.645512	3.338e-05	0	3.434e-05	5.784e-05	4.18533e-05	2	0	2	3	1.75	2.287e-05	2.424e-05	7.057e-05	3.936e-05	3.926e-05	2	2	4	3	2.75
CDC5L	cell division cycle 5-like protein [Homo sapiens]	1.06456	0.771821	0.00037531	0.00042379	0.00060657	0.00065023	0.000513975	14	9	22	21	16.5	0.00069789	0.0004087	0.00034002	0.00048461	0.000482805	38	21	12	23	23.5
TXN	1 genes:TXN.gi|349732256|ref|NP_001231867.1|:TXN:thioredoxin isoform 2 [Homo sapiens] ;gi|50592994|ref|NP_003320.2|:TXN:thioredoxin isoform 1 [Homo sapiens] ;	1.06214	0.654938	0	0	0.00052028	0.0011686	0.00084444	0	0	2	4	1.5	0	0.00091814	0.00106938	0.0003976	0.00079504	0	5	4	2	2.75
	PREDICTED: spindlin-2B isoform X4 [Homo sapiens]	1.06163	0.967665	0	9.302e-05	0	0	9.302e-05	0	0.5	0	0	0.125	0	0	0	8.762e-05	8.762e-05	0	0	0	1.05263	0.263158
UBA2	1 genes:UBA2. 1 proteins in this group did not match any genes. gi|4885649|ref|NP_005490.1|:UBA2:SUMO-activating enzyme subunit 2 [Homo sapiens] ;gi|530415469|ref|XP_005258460.1|:PREDICTED: SUMO-activating enzyme subunit 2 isoform X1 [Homo sapiens] ;gi|578833817|ref|XP_006723025.1|:UBA2:PREDICTED: SUMO-activating enzyme subunit 2 isoform X3 [Homo sapiens] ;	1.06069	0.968143	0	0	0	7.76e-05	7.76e-05	0	0	0	2	0.5	0	7.316e-05	0	0	7.316e-05	0	3	0	0	0.75
SAE1	1 genes:SAE1. 1 proteins in this group did not match any genes. gi|4885585|ref|NP_005491.1|:SAE1:SUMO-activating enzyme subunit 1 isoform a [Homo sapiens] ;gi|578833819|ref|XP_006723026.1|:SAE1:PREDICTED: SUMO-activating enzyme subunit 1 isoform X1 [Homo sapiens] ;gi|578833821|ref|XP_006723027.1|:PREDICTED: SUMO-activating enzyme subunit 1 isoform X2 [Homo sapiens] ;	1.06019	0.554	0.00012428	0.00010915	0	7.177e-05	0.000101733	2	1	0	1	1	8.514e-05	0.00013533	6.568e-05	9.768e-05	9.59575e-05	2	3	1	2	2
CEP250	1 genes:CEP250. 1 proteins in this group did not match any genes. gi|530417802|ref|XP_005260321.1|:CEP250:PREDICTED: centrosome-associated protein CEP250 isoform X3 [Homo sapiens] ;gi|578835732|ref|XP_006723756.1|:CEP250:PREDICTED: centrosome-associated protein CEP250 isoform X8 [Homo sapiens] ;gi|578835734|ref|XP_006723757.1|:CEP250:PREDICTED: centrosome-associated protein CEP250 isoform X9 [Hom…	1.05753	0.363871	0	3.194e-05	0	2.1e-05	2.647e-05	0	2	0	2	1	4.982e-05	2.64e-05	9.61e-06	1.429e-05	2.503e-05	8	4	1	2	3.75
HSPA1A	heat shock 70 kDa protein 1A/1B [Homo sapiens]	1.05517	0.678735	0.00480737	0.002769	0.00443512	0.00370049	0.003928	143.328	47	128.568	95.52	103.604	0.00412753	0.00345915	0.00370143	0.00360243	0.00372264	179.627	142.059	104.408	136.653	140.687
LIG3	1 genes:LIG3. 1 proteins in this group did not match any genes. gi|530411017|ref|XP_005258027.1|:LIG3:PREDICTED: DNA ligase 3 isoform X1 [Homo sapiens] ;gi|530411019|ref|XP_005258028.1|:PREDICTED: DNA ligase 3 isoform X2 [Homo sapiens] ;	1.05207	0.242248	0	0	4.344e-05	0	4.344e-05	0	0	2	0	0.5	4.341e-05	3.066e-05	0	4.98e-05	4.129e-05	3	2	0	3	2
SUB1	activated RNA polymerase II transcriptional coactivator p15 [Homo sapiens]	1.05163	0.251136	0	0	0	0.00019553	0.00019553	0	0	0	1	0.25	0	0.0002458	0.00017893	0.00013306	0.00018593	0	2	1	1	1
CAP1	1 genes:CAP1. 1 proteins in this group did not match any genes. gi|157649073|ref|NP_001099000.1|:CAP1:adenylyl cyclase-associated protein 1 [Homo sapiens] ;gi|578798235|ref|XP_006710357.1|:PREDICTED: adenylyl cyclase-associated protein 1 isoform X3 [Homo sapiens] ;	1.0512	0.291325	9.053e-05	0.00015901	0	0	0.00012477	2	2	0	0	1	0.00018605	9.858e-05	4.784e-05	0.0001423	0.000118693	6	3	1	4	3.5
TOP1	DNA topoisomerase 1 [Homo sapiens]	1.05115	0.920653	0.00011242	9.873e-05	0.00014452	0.00051938	0.000218762	4	2	5	16	6.75	0.00017328	0.00024484	0.00023764	0.00017671	0.000208118	9	12	8	8	9.25
DDOST	dolichyl-diphosphooligosaccharide--protein glycosyltransferase 48 kDa subunit precursor [Homo sapiens]	1.04921	0.591664	4.715e-05	8.282e-05	0.00024246	0.00010892	0.000120337	1	1	5	2	2.25	6.46e-05	0.00020537	0	7.411e-05	0.000114693	2	6	0	2	2.5
EMD	emerin [Homo sapiens]	1.04538	0.687311	0.00016929	0	0.00043528	0	0.000302285	2	0	5	0	1.75	0	0.0002458	8.947e-05	0.00053222	0.000289163	0	4	1	8	3.25
PHF10	1 genes:PHF10.gi|194328734|ref|NP_060758.2|:PHF10:PHD finger protein 10 isoform a [Homo sapiens] ;gi|194328736|ref|NP_579866.2|:PHF10:PHD finger protein 10 isoform b [Homo sapiens] ;	1.04518	0.681336	0	7.583e-05	8.88e-05	0	8.2315e-05	0	1	2	0	0.75	0	0.00015671	4.563e-05	3.393e-05	7.87567e-05	0	5	1	1	1.75
KPNA6	1 genes:KPNA6.gi|530362302|ref|XP_005270768.1|:KPNA6:PREDICTED: importin subunit alpha-7 isoform X1 [Homo sapiens] ;gi|6912478|ref|NP_036448.1|:KPNA6:importin subunit alpha-7 [Homo sapiens] ;	1.04407	0.324274	0	6.672e-05	0	8.775e-05	7.7235e-05	0	1	0	2	0.75	2.602e-05	0.00011031	4.015e-05	0.00011942	7.3975e-05	1	4	1	4	2.5
RPL13A	60S ribosomal protein L13a isoform 1 [Homo sapiens]	1.04013	0.665835	0.00063546	0	0.00010893	0.0008563	0.000533563	6	0	1	7	3.5	0.00065301	0.00023067	0.00033583	0.00083241	0.00051298	9	3	3	10	6.25
NAP1L4	nucleosome assembly protein 1-like 4 [Homo sapiens]	1.03341	0.263682	0	0	5.897e-05	0	5.897e-05	0	0	1	0	0.25	4.473e-05	4.162e-05	8.484e-05	0	5.70633e-05	1.13889	1	1.4	0	0.884722
SRP68	1 genes:SRP68.gi|24497620|ref|NP_055045.2|:SRP68:signal recognition particle subunit SRP68 isoform 1 [Homo sapiens] ;gi|386781688|ref|NP_001247431.1|:SRP68:signal recognition particle subunit SRP68 isoform 2 [Homo sapiens] ;	1.03311	0.519734	0	0	3.527e-05	3.961e-05	3.744e-05	0	0	1	1	0.5	0	0	3.624e-05	0	3.624e-05	0	0	1	0	0.25
PXMP2	peroxisomal membrane protein 2 [Homo sapiens]	1.03291	0.519842	0	0	0.0001134	0.00012735	0.000120375	0	0	1	1	0.5	0	0	0.00011654	0	0.00011654	0	0	1	0	0.25
NME1	nucleoside diphosphate kinase A isoform a [Homo sapiens]	1.0327	0.590846	0.00030367	0	6.246e-05	0.00035074	0.000238957	2.5	0	0.5	2.5	1.375	0	0.00017637	0	0.00028641	0.00023139	0	2	0	3	1.25
NOP56	nucleolar protein 56 [Homo sapiens]	1.0312	0.0357485	0	0	7.445e-05	0	7.445e-05	0	0	2	0	0.5	7.439e-05	5.255e-05	7.651e-05	8.534e-05	7.21975e-05	3	2	2	3	2.5
NPEPPS	puromycin-sensitive aminopeptidase [Homo sapiens]	1.03104	0.438216	0	4.109e-05	4.812e-05	5.404e-05	4.775e-05	0	1	2	2	1.25	4.808e-05	5.095e-05	4.945e-05	3.677e-05	4.63125e-05	3	3	2	2	2.5
SRP9	signal recognition particle 9 kDa protein isoform 2 [Homo sapiens]	1.03027	0.948774	0.0005	0.00087824	0.00025712	0.00202126	0.000914155	2	2	1	7	3	0.00068507	0.00108896	0.00079271	0.00098244	0.000887295	4	6	3	5	4.5
MRPL4	1 genes:MRPL4.gi|22547138|ref|NP_666499.1|:MRPL4:39S ribosomal protein L4, mitochondrial isoform a [Homo sapiens] ;gi|22547140|ref|NP_666500.1|:MRPL4:39S ribosomal protein L4, mitochondrial isoform b [Homo sapiens] ;	1.03011	0.407999	0.00027652	0.00036429	0.0001422	0.00031939	0.0002756	4	3	2	4	3.25	0.00028416	0.00030113	0	0.00021734	0.000267543	6	6	0	4	4
KIF2A	1 genes:KIF2A.gi|148612849|ref|NP_001091981.1|:KIF2A:kinesin-like protein KIF2A isoform 2 [Homo sapiens] ;gi|148612877|ref|NP_004511.2|:KIF2A:kinesin-like protein KIF2A isoform 1 [Homo sapiens] ;gi|345441817|ref|NP_001230881.1|:KIF2A:kinesin-like protein KIF2A isoform 3 [Homo sapiens] ;gi|345441819|ref|NP_001230882.1|:KIF2A:kinesin-like protein KIF2A isoform 4 [Homo sapiens] ;	1.0289	0.344358	0	0	2.972e-05	6.675e-05	4.8235e-05	0	0	1	2	0.75	1.98e-05	8.392e-05	6.109e-05	2.271e-05	4.688e-05	1	4	2	1	2
	PREDICTED: WD repeat-containing protein 61 isoform X2 [Homo sapiens]	1.02635	0.261932	7.049e-05	0	0	0	7.049e-05	1	0	0	0	0.25	4.829e-05	0.00010235	0	5.54e-05	6.868e-05	1	2	0	1	1
RPL22	60S ribosomal protein L22 proprotein [Homo sapiens]	1.0235	0.896757	0.0015117	0.00236027	0.00224576	0.00135804	0.00186894	9	8	13	7	9.25	0.00218635	0.00158522	0.00142028	0.00211225	0.00182602	19	13	8	16	14
TM9SF3	transmembrane 9 superfamily member 3 precursor [Homo sapiens]	1.02068	0.228229	3.65e-05	6.412e-05	7.508e-05	0	5.85667e-05	1	1	2	0	1	0	0	0	5.738e-05	5.738e-05	0	0	0	2	0.5
MYCBP	C-Myc-binding protein [Homo sapiens]	1.01784	0.913454	0.00250483	0.00146658	0.00171744	0.00241094	0.00202495	12	4	8	10	8.5	0.00200201	0.00227306	0.00220625	0.00147652	0.00198946	14	15	10	9	12
LRRC59	leucine-rich repeat-containing protein 59 [Homo sapiens]	1.01719	0.970753	0.00028013	0.00036903	0.00021608	0.00105155	0.000479198	4	3	3	13	5.75	0.00067169	0.00025421	0.00051815	0.00044034	0.000471097	14	5	7	8	8.5
TARDBP	TAR DNA-binding protein 43 [Homo sapiens]	1.01623	0.543007	0	9.122e-05	5.341e-05	0	7.2315e-05	0	1	1	0	0.5	7.116e-05	0	0	0	7.116e-05	2	0	0	0	0.5
TUBB8	tubulin beta-8 chain [Homo sapiens]	1.0162	0.985366	9.661e-05	0	6.773e-05	0	8.217e-05	1.99521	0	1.36006	0	0.838819	0	9.457e-05	6.715e-05	0	8.086e-05	0	2.69029	1.31199	0	1.00057
AP3D1	1 genes:AP3D1.gi|117553580|ref|NP_003929.4|:AP3D1:AP-3 complex subunit delta-1 isoform 2 [Homo sapiens] ;gi|387849337|ref|NP_001248755.1|:AP3D1:AP-3 complex subunit delta-1 isoform 3 [Homo sapiens] ;gi|578833709|ref|XP_006722995.1|:AP3D1:PREDICTED: AP-3 complex subunit delta-1 isoform X1 [Homo sapiens] ;	1.01574	0.0830771	0	0	0	4.307e-05	4.307e-05	0	0	0	2	0.5	3.832e-05	1.354e-05	5.913e-05	5.862e-05	4.24025e-05	3	1	3	4	2.75
SRSF11	1 genes:SRSF11. 2 proteins in this group did not match any genes. gi|300244569|ref|NP_001177916.1|:SRSF11:serine/arginine-rich splicing factor 11 isoform 2 [Homo sapiens] ;gi|4759100|ref|NP_004759.1|:SRSF11:serine/arginine-rich splicing factor 11 isoform 1 [Homo sapiens] ;gi|578800095|ref|XP_006711100.1|:PREDICTED: serine/arginine-rich splicing factor 11 isoform X3 [Homo sapiens] ;gi|578800097|re…	1.01291	0.919502	8.903e-05	7.819e-05	9.156e-05	0.00010283	9.04025e-05	2	1	2	2	1.75	6.099e-05	9.695e-05	9.41e-05	0.00010496	8.925e-05	2	3	2	3	2.5
U2SURP	U2 snRNP-associated SURP motif-containing protein [Homo sapiens]	1.01237	0.517457	0.00037609	0.00053215	0.00022205	0.00025742	0.000346927	18	14.5	10.3333	10.6667	13.375	0.00050815	0.00016685	0	0.00035307	0.00034269	35.5	11	0	21.5	17
	PREDICTED: splicing factor 3B subunit 4 isoform X1 [Homo sapiens]	1.0101	0.968142	0.00091273	0.00240481	0.00125163	0.00187416	0.00161083	18	27	24	32	25.25	0.00111163	0.00158292	0.00209022	0.00159415	0.00159473	32	43	39	40	38.5
CCNK	PREDICTED: cyclin-K isoform X1 [Homo sapiens]	1.00969	0.58749	0	0.00019533	7.625e-05	0	0.00013579	0	3	2	0	1.25	0.00015237	0.00013455	0	0.00011654	0.000134487	6	5	0	4	3.75
RPS19	40S ribosomal protein S19 [Homo sapiens]	1.00948	0.975353	0.00252066	0.00130222	0.00304995	0.00479527	0.00291703	17	5	20	28	17.5	0.00182844	0.00387518	0.00329112	0.00256383	0.00288964	18	36	21	22	24.25
ATP5C1	1 genes:ATP5C1.gi|4885079|ref|NP_005165.1|:ATP5C1:ATP synthase subunit gamma, mitochondrial isoform H (heart) precursor [Homo sapiens] ;gi|50345988|ref|NP_001001973.1|:ATP5C1:ATP synthase subunit gamma, mitochondrial isoform L (liver) precursor [Homo sapiens] ;	1.00861	0.607143	0	0	0.00029781	0.00016722	0.000232515	0	0	4	2	1.5	0	0.00036787	0.00015303	0.00017069	0.00023053	0	7	2	3	3
MED21	mediator of RNA polymerase II transcription subunit 21 isoform 1 [Homo sapiens]	1.0082	0.0392815	0	0	0.00076778	0	0.00076778	0	0	5	0	1.25	0.00092057	0.00086713	0.00078904	0.00046939	0.000761533	9	8	5	4	6.5
EPRS	bifunctional glutamate/proline--tRNA ligase [Homo sapiens]	1.0077	0.988443	0.00025595	2.498e-05	2.925e-05	0.00014781	0.000114498	18	1	2	9	7.5	0.00013638	0.00012388	6.012e-05	0.00013411	0.000113622	14	12	4	12	10.5
SQSTM1	1 genes:SQSTM1.gi|214830451|ref|NP_001135771.1|:SQSTM1:sequestosome-1 isoform 2 [Homo sapiens] ;gi|4505571|ref|NP_003891.1|:SQSTM1:sequestosome-1 isoform 1 [Homo sapiens] ;	1.00761	0.0345407	0.00024157	0	0	0	0.00024157	4	0	0	0	1	0.00020687	0.00030691	0.00025533	0.00018987	0.000239745	5	7	4	4	5
MTHFD1L	1 genes:MTHFD1L.gi|337756501|ref|NP_001229696.1|:MTHFD1L:monofunctional C1-tetrahydrofolate synthase, mitochondrial isoform 1 precursor [Homo sapiens] ;gi|337756507|ref|NP_001229697.1|:MTHFD1L:monofunctional C1-tetrahydrofolate synthase, mitochondrial isoform 3 [Homo sapiens] ;gi|36796743|ref|NP_056255.2|:MTHFD1L:monofunctional C1-tetrahydrofolate synthase, mitochondrial isoform 2 precursor [Homo…	1.00615	0.995231	0	7.715e-05	2.259e-05	0	4.987e-05	0	2	1	0	0.75	3.009e-05	0	0	6.904e-05	4.9565e-05	2	0	0	4	1.5
GEMIN5	1 genes:GEMIN5.gi|157739942|ref|NP_056280.2|:GEMIN5:gem-associated protein 5 isoform 1 [Homo sapiens] ;gi|356461016|ref|NP_001239085.1|:GEMIN5:gem-associated protein 5 isoform 2 [Homo sapiens] ;	1.00549	0.567593	0	0	0	1.647e-05	1.647e-05	0	0	0	1	0.25	0	1.035e-05	0	2.241e-05	1.638e-05	0	1	0	2	0.75
DTWD2	DTW domain-containing protein 2 [Homo sapiens]	1.00525	0.567463	0	0	0	8.333e-05	8.333e-05	0	0	0	1	0.25	0	5.238e-05	0	0.00011341	8.2895e-05	0	1	0	2	0.75
HIST1H2BB	14 genes:HIST1H2BB,HIST1H2BD,HIST1H2BE,HIST1H2BH,HIST1H2BJ,HIST1H2BK,HIST1H2BL,HIST1H2BM,HIST1H2BN,HIST1H2BO,HIST2H2BE,HIST2H2BF,HIST3H2BB,LOC102724334. 3 proteins in this group did not match any genes. gi|10800140|ref|NP_066406.1|:HIST1H2BB:histone H2B type 1-B [Homo sapiens] ;gi|16306566|ref|NP_003518.2|:HIST1H2BO:histone H2B type 1-O [Homo sapiens] ;gi|18105048|ref|NP_542160.1|:HIST1H2BK:histo…	1.00516	0.992057	0.00034127	0.00239774	0.00017549	0.00157668	0.00112279	2	8	1	8	4.75	0.00163657	0.00099101	0.00090176	0.00093878	0.00111703	14	8	5	7	8.5
MRPS11	1 genes:MRPS11. 2 proteins in this group did not match any genes. gi|16554609|ref|NP_073750.2|:MRPS11:28S ribosomal protein S11, mitochondrial isoform a [Homo sapiens] ;gi|530407272|ref|XP_005255034.1|:PREDICTED: 28S ribosomal protein S11, mitochondrial isoform X1 [Homo sapiens] ;gi|530407274|ref|XP_005255035.1|:PREDICTED: 28S ribosomal protein S11, mitochondrial isoform X2 [Homo sapiens] ;	1.00083	0.999549	0	0	0.00022796	0	0.00022796	0	0	2	0	0.5	0.00022777	0	0	0	0.00022777	3	0	0	0	0.75
ZCCHC6	1 genes:ZCCHC6. 1 proteins in this group did not match any genes. gi|297307111|ref|NP_001171988.1|:ZCCHC6:terminal uridylyltransferase 7 isoform 1 [Homo sapiens] ;gi|530391564|ref|XP_005252264.1|:ZCCHC6:PREDICTED: terminal uridylyltransferase 7 isoform X3 [Homo sapiens] ;gi|530391566|ref|XP_005252265.1|:ZCCHC6:PREDICTED: terminal uridylyltransferase 7 isoform X4 [Homo sapiens] ;gi|578817883|ref|X…	0.996784	0.577717	0	5.052e-05	5.916e-05	1.661e-05	4.20967e-05	0	2	4	1	1.75	9.85e-06	4.176e-05	6.08e-05	5.652e-05	4.22325e-05	1	4	4	5	3.5
MAGED2	melanoma-associated antigen D2 [Homo sapiens]	0.996178	0.549882	7.096e-05	0	0	8.196e-05	7.646e-05	2	0	0	2	1	9.722e-05	7.727e-05	0	5.577e-05	7.67533e-05	4	3	0	2	2.25
MED24	1 genes:MED24.gi|392583926|ref|NP_001254726.1|:MED24:mediator of RNA polymerase II transcription subunit 24 isoform 2 [Homo sapiens] ;gi|41281496|ref|NP_055630.2|:MED24:mediator of RNA polymerase II transcription subunit 24 isoform 1 [Homo sapiens] ;gi|530413276|ref|XP_005257931.1|:MED24:PREDICTED: mediator of RNA polymerase II transcription subunit 24 isoform X6 [Homo sapiens] ;	0.994966	0.121548	0	0	0	5.089e-05	5.089e-05	0	0	0	2	0.5	3.018e-05	6.397e-05	9.313e-05	1.731e-05	5.11475e-05	2	4	4	1	2.75
PPP2R1A	serine/threonine-protein phosphatase 2A 65 kDa regulatory subunit A alpha isoform [Homo sapiens]	0.992804	0.985402	0.00029202	0.00044881	3.754e-05	0.00059025	0.000342155	8	7	1	14	7.5	0.00032509	0.000265	0.00050156	0.00028689	0.000344635	13	10	13	10	11.5
SF3B6	pre-mRNA branch site protein p14 [Homo sapiens]	0.991564	0.981645	0.000172	0.00241692	0.00141517	0.00178795	0.00144801	1	8	8	9	6.5	0.00188533	0.00137354	0.00163616	0.00094629	0.00146033	16	11	9	7	10.75
RSRC2	1 genes:RSRC2.gi|38146107|ref|NP_075388.2|:RSRC2:arginine/serine-rich coiled-coil protein 2 [Homo sapiens] ;gi|530401729|ref|XP_005253658.1|:RSRC2:PREDICTED: arginine/serine-rich coiled-coil protein 2 isoform X1 [Homo sapiens] ;gi|530401731|ref|XP_005253659.1|:RSRC2:PREDICTED: arginine/serine-rich coiled-coil protein 2 isoform X2 [Homo sapiens] ;gi|530401735|ref|XP_005253661.1|:RSRC2:PREDICTED: a…	0.98834	0.359121	0	0	0.00015285	0	0.00015285	0	0	3	0	0.75	0	7.193e-05	0.00031416	7.787e-05	0.000154653	0	2	6	2	2.5
NPM3	nucleoplasmin-3 [Homo sapiens]	0.984041	0.0247098	0	0	0	0.00027902	0.00027902	0	0	0	2	0.5	0.00033099	0.00026306	0.00025533	0.0002848	0.000283545	4	3	2	3	3
PRPF3	U4/U6 small nuclear ribonucleoprotein Prp3 [Homo sapiens]	0.983999	0.240307	0.00012591	0	0	0	0.00012591	4	0	0	0	1	0.00032348	2.285e-05	6.654e-05	9.896e-05	0.000127958	15	1	2	4	5.5
FBL	1 genes:FBL.gi|12056465|ref|NP_001427.2|:FBL:rRNA 2'-O-methyltransferase fibrillarin [Homo sapiens] ;gi|530415994|ref|XP_005258708.1|:FBL:PREDICTED: rRNA 2'-O-methyltransferase fibrillarin isoform X1 [Homo sapiens] ;	0.983626	0.520918	0	0.00011765	0.00034443	0.00015472	0.0002056	0	1	5	2	2	0.00027531	0.00024312	0.00021238	0.00010528	0.000209023	6	5	3	2	4
ABT1	activator of basal transcription 1 [Homo sapiens]	0.983059	0.305626	0	0	0	9.13e-05	9.13e-05	0	0	0	1	0.25	5.415e-05	5.738e-05	0.00016709	0	9.28733e-05	1	1	2	0	1
SMC3	structural maintenance of chromosomes protein 3 [Homo sapiens]	0.982012	0.985547	3.533e-05	0	1.817e-05	0	2.675e-05	2	0	1	0	0.75	0	1.283e-05	0	4.165e-05	2.724e-05	0	1	0	3	1
CETN2	centrin-2 [Homo sapiens]	0.981867	0.529813	0.00025	0	0.00012856	0.00014438	0.000174313	2	0	1	1	1	0.0002569	9.075e-05	0.00026424	9.824e-05	0.000177533	3	1	2	1	1.75
	1 genes:MAEA. 3 proteins in this group did not match any genes. gi|530427282|ref|XP_005272300.1|:PREDICTED: macrophage erythroblast attacher isoform X1 [Homo sapiens] ;gi|530427290|ref|XP_005272304.1|:PREDICTED: macrophage erythroblast attacher isoform X5 [Homo sapiens] ;gi|578808063|ref|XP_006713912.1|:MAEA:PREDICTED: macrophage erythroblast attacher isoform X6 [Homo sapiens] ;gi|578808065|ref|X…	0.981001	0.584759	5.443e-05	0.00019121	0.00011196	6.287e-05	0.000105118	1	2	2	1	1.5	7.458e-05	0.00011854	0	0.00012834	0.000107153	2	3	0	3	2
ZRANB2	1 genes:ZRANB2.gi|42741682|ref|NP_005446.2|:ZRANB2:zinc finger Ran-binding domain-containing protein 2 isoform 2 [Homo sapiens] ;gi|42741684|ref|NP_976225.1|:ZRANB2:zinc finger Ran-binding domain-containing protein 2 isoform 1 [Homo sapiens] ;	0.980677	0.397968	6.719e-05	0	0	0.00031041	0.0001888	1	0	0	4	1.25	9.206e-05	0.00014633	0.00042608	0.00010561	0.00019252	2	3	6	2	3.25
ATAD3A	1 genes:ATAD3A.gi|283436220|ref|NP_060658.3|:ATAD3A:ATPase family AAA domain-containing protein 3A isoform 1 [Homo sapiens] ;gi|283436222|ref|NP_001164006.1|:ATAD3A:ATPase family AAA domain-containing protein 3A isoform 2 [Homo sapiens] ;	0.979476	0.958464	0.00033911	0.00029783	3.488e-05	0.00015667	0.000207123	10	5	1	4	5	0.00025555	0.00019695	0.00028674	0.00010661	0.000211462	11	8	8	4	7.75
ACADSB	short/branched chain specific acyl-CoA dehydrogenase, mitochondrial precursor [Homo sapiens]	0.976787	0.027633	0	8.742e-05	0	0	8.742e-05	0	1	0	0	0.25	0.00010229	7.226e-05	0.00010521	7.823e-05	8.94975e-05	3	2	2	2	2.25
BRIX1	ribosome biogenesis protein BRX1 homolog [Homo sapiens]	0.973229	0.939627	0.00018272	0.00053491	0.00018792	0.00042208	0.000331907	3	5	3	6	4.25	0.00050071	0.00039795	0.00032188	0.00014361	0.000341037	12	9	5	3	7.25
	1 genes:CACYBP. 1 proteins in this group did not match any genes. gi|530364570|ref|XP_005245149.1|:PREDICTED: calcyclin-binding protein isoform X1 [Homo sapiens] ;gi|7656952|ref|NP_055227.1|:CACYBP:calcyclin-binding protein isoform 1 [Homo sapiens] ;	0.973098	0.976725	0.00023243	0	0.00011952	0	0.000175975	2	0	1	0	0.75	0.00023885	0	0.00012283	0	0.00018084	3	0	1	0	1
CBLL1	1 genes:CBLL1. 1 proteins in this group did not match any genes. gi|209180481|ref|NP_079090.2|:CBLL1:E3 ubiquitin-protein ligase Hakai isoform 1 [Homo sapiens] ;gi|546230945|ref|NP_001271220.1|:CBLL1:E3 ubiquitin-protein ligase Hakai isoform 2 [Homo sapiens] ;gi|578814630|ref|XP_006716195.1|:PREDICTED: E3 ubiquitin-protein ligase Hakai isoform X1 [Homo sapiens] ;	0.97299	0.985183	0	0	4.503e-05	0	4.503e-05	0	0	1	0	0.25	0	0	4.628e-05	0	4.628e-05	0	0	1	0	0.25
SF3A1	splicing factor 3A subunit 1 isoform 1 [Homo sapiens]	0.972794	0.817213	0.00056935	0.00066671	0.0005298	0.0006263	0.00059804	21	14	19	20	18.5	0.00046435	0.00076762	0.00063044	0.00059665	0.000614765	25	39	22	28	28.5
EIF2S3	eukaryotic translation initiation factor 2 subunit 3 [Homo sapiens]	0.969558	0.422461	0.00013665	0	0.00014054	0.00026306	0.000180083	3	0	3	5	2.75	0.00012482	0.00019841	0.00024072	0.000179	0.000185738	4	6	5	5	5
PEX3	peroxisomal biogenesis factor 3 [Homo sapiens]	0.96764	0.970581	5.764e-05	0	5.928e-05	0	5.846e-05	1	0	1	0	0.5	7.898e-05	4.185e-05	0	0	6.0415e-05	2	1	0	0	0.75
PDCD11	1 genes:PDCD11.gi|530393314|ref|XP_005269704.1|:PDCD11:PREDICTED: protein RRP5 homolog isoform X1 [Homo sapiens] ;gi|70980549|ref|NP_055791.1|:PDCD11:protein RRP5 homolog [Homo sapiens] ;	0.967593	0.97137	0	0	1.181e-05	1.327e-05	1.254e-05	0	0	1	1	0.5	7.87e-06	0	0	1.805e-05	1.296e-05	1	0	0	2	0.75
MRTO4	1 genes:MRTO4.gi|18490987|ref|NP_057267.2|:MRTO4:mRNA turnover protein 4 homolog [Homo sapiens] ;gi|578799212|ref|XP_006710738.1|:MRTO4:PREDICTED: mRNA turnover protein 4 homolog isoform X1 [Homo sapiens] ;	0.965156	0.974901	0	0.00031602	0	0.0001039	0.00020996	0	2	0	1	0.75	0.00036977	6.531e-05	0	0	0.00021754	6	1	0	0	1.75
LARP7	1 genes:LARP7.gi|109809741|ref|NP_057732.2|:LARP7:la-related protein 7 isoform 1 [Homo sapiens] ;gi|388490152|ref|NP_001253968.1|:LARP7:la-related protein 7 isoform 2 [Homo sapiens] ;	0.964847	0.523059	3.694e-05	0	3.799e-05	0	3.7465e-05	1	0	1	0	0.5	5.062e-05	2.682e-05	3.905e-05	0	3.883e-05	2	1	1	0	1
DNAJB11	dnaJ homolog subfamily B member 11 precursor [Homo sapiens]	0.96352	0.533392	6.006e-05	0	0	6.936e-05	6.471e-05	1	0	0	1	0.5	0	4.36e-05	6.348e-05	9.44e-05	6.716e-05	0	1	1	2	1
EIF2S2	1 genes:EIF2S2. 1 proteins in this group did not match any genes. gi|29826335|ref|NP_003899.2|:EIF2S2:eukaryotic translation initiation factor 2 subunit 2 [Homo sapiens] ;gi|530418509|ref|XP_005260662.1|:PREDICTED: eukaryotic translation initiation factor 2 subunit 2 isoform X1 [Homo sapiens] ;	0.963394	0.933778	6.456e-05	0.00056703	0.00013281	0.00052201	0.000321602	1	5	2	7	3.75	0.00022116	0.00028123	0.00047769	0.00035521	0.000333822	5	6	7	7	6.25
TUBB	tubulin beta chain [Homo sapiens]	0.962668	0.750359	0.0227445	0.0254373	0.0242061	0.0183957	0.0226959	469.704	299.07	486.046	328.909	395.932	0.0197868	0.026896	0.0199391	0.0276822	0.023576	596.462	765.092	389.579	727.358	619.623
LOC102724985	1 genes:LOC102724985.gi|578845914|ref|XP_006726658.1|:LOC102724985:PREDICTED: pyridoxal-dependent decarboxylase domain-containing protein 1-like isoform X1 [Homo sapiens] ;gi|578845916|ref|XP_006726659.1|:LOC102724985:PREDICTED: pyridoxal-dependent decarboxylase domain-containing protein 1-like isoform X2 [Homo sapiens] ;gi|578845918|ref|XP_006726660.1|:LOC102724985:PREDICTED: pyridoxal-dependent…	0.96041	0.258819	5.335e-05	0	2.743e-05	3.081e-05	3.71967e-05	2	0	1	1	1	0	3.873e-05	0	0	3.873e-05	0	2	0	0	0.5
HSD17B10	3-hydroxyacyl-CoA dehydrogenase type-2 isoform 1 [Homo sapiens]	0.960231	0.918766	0.00313024	0.00911554	0.00338883	0.00513779	0.0051931	38	63	40	54	48.75	0.00925507	0.00412635	0.00592054	0.00233076	0.00540818	164	69	68	36	84.25
PHGDH	D-3-phosphoglycerate dehydrogenase [Homo sapiens]	0.95698	0.875762	0.00044371	0.00042512	0.00024892	0.00055908	0.000419208	11	6	6	12	8.75	0.00022107	0.00046854	0.00068216	0.00038044	0.000438053	8	16	16	12	13
SNRPF	small nuclear ribonucleoprotein F [Homo sapiens]	0.956291	0.939496	0.0005	0.00483033	0.00488523	0.00144376	0.00291483	2	11	19	5	9.25	0.00051381	0.00199642	0.0063417	0.0033403	0.00304806	3	11	24	17	13.75
HEXB	beta-hexosaminidase subunit beta preproprotein [Homo sapiens]	0.954226	0.532578	3.867e-05	0	0	0	3.867e-05	1	0	0	0	0.25	5.298e-05	2.807e-05	0	0	4.0525e-05	2	1	0	0	0.75
NUP205	1 genes:NUP205.gi|530385671|ref|XP_005250292.1|:NUP205:PREDICTED: nuclear pore complex protein Nup205 isoform X1 [Homo sapiens] ;gi|57634534|ref|NP_055950.1|:NUP205:nuclear pore complex protein Nup205 [Homo sapiens] ;	0.954128	0.532503	1.3e-05	0	0	0	1.3e-05	1	0	0	0	0.25	1.781e-05	9.44e-06	0	0	1.3625e-05	2	1	0	0	0.75
CHTOP	1 genes:CHTOP. 3 proteins in this group did not match any genes. gi|28875797|ref|NP_056422.2|:CHTOP:chromatin target of PRMT1 protein isoform 1 [Homo sapiens] ;gi|331028739|ref|NP_001193541.1|:CHTOP:chromatin target of PRMT1 protein isoform 2 [Homo sapiens] ;gi|347658913|ref|NP_001231593.1|:CHTOP:chromatin target of PRMT1 protein isoform 3 [Homo sapiens] ;gi|530364556|ref|XP_005245142.1|:PREDICTE…	0.954105	0.532507	8.669e-05	0	0	0	8.669e-05	1	0	0	0	0.25	0.00011878	6.294e-05	0	0	9.086e-05	2	1	0	0	0.75
SDHA	1 genes:SDHA.gi|156416003|ref|NP_004159.2|:SDHA:succinate dehydrogenase [ubiquinone] flavoprotein subunit, mitochondrial [Homo sapiens] ;gi|530378875|ref|XP_005248388.1|:SDHA:PREDICTED: succinate dehydrogenase [ubiquinone] flavoprotein subunit, mitochondrial isoform X3 [Homo sapiens] ;	0.952126	0.881568	0.00029141	0.00028437	0.00013321	0.00014959	0.000214645	9	5	4	4	5.5	0.0003771	0.00023507	0.00013689	0.00015269	0.000225437	17	10	4	6	9.25
TUBA1B	tubulin alpha-1B chain [Homo sapiens]	0.950619	0.743332	0.00843639	0.00727097	0.0105922	0.00921468	0.00887856	176.97	86.8333	216.039	167.353	161.799	0.00589164	0.0104389	0.0104225	0.010606	0.00933977	180.4	301.631	206.85	283.07	242.988
EIF4G2	eukaryotic translation initiation factor 4 gamma 2 isoform 1 [Homo sapiens]	0.949072	0.954076	2.37e-05	0	2.438e-05	0	2.404e-05	1	0	1	0	0.5	1.624e-05	3.442e-05	0	0	2.533e-05	1	2	0	0	0.75
ZCCHC8	zinc finger CCHC domain-containing protein 8 [Homo sapiens]	0.94894	0.474884	0	5.341e-05	0.0001251	0.00017562	0.000118043	0	1	4	5	2.5	0.00016667	0.00015454	0.00012857	4.78e-05	0.000124395	8	7	4	2	5.25
FXR2	fragile X mental retardation syndrome-related protein 2 [Homo sapiens]	0.948281	0.0522233	0	0	0	7.38e-05	7.38e-05	0	0	0	2	0.5	0.00010943	9.277e-05	3.377e-05	7.533e-05	7.7825e-05	5	4	1	3	3.25
FASN	fatty acid synthase [Homo sapiens]	0.947772	0.653466	0.00017124	0.00021055	0.00023776	0.00015823	0.000194445	20	14	27	16	19.25	0.00017597	0.00022999	0.00022625	0.00018843	0.00020516	30	37	25	28	30
LLGL2	1 genes:LLGL2. 3 proteins in this group did not match any genes. gi|578830920|ref|XP_006721960.1|:PREDICTED: lethal(2) giant larvae protein homolog 2 isoform X8 [Homo sapiens] ;gi|578830922|ref|XP_006721961.1|:PREDICTED: lethal(2) giant larvae protein homolog 2 isoform X9 [Homo sapiens] ;gi|578830924|ref|XP_006721962.1|:PREDICTED: lethal(2) giant larvae protein homolog 2 isoform X10 [Homo sapiens…	0.946188	0.970089	2.11e-05	0	0	0	2.11e-05	1	0	0	0	0.25	0	0	2.23e-05	0	2.23e-05	0	0	1	0	0.25
COPRS	1 genes:COPRS.gi|217416381|ref|NP_060875.2|:COPRS:coordinator of PRMT5 and differentiation stimulator [Homo sapiens] ;gi|530411078|ref|XP_005258057.1|:COPRS:PREDICTED: coordinator of PRMT5 and differentiation stimulator isoform X1 [Homo sapiens] ;	0.946172	0.602396	0	0.00082097	0.00012017	0.00026992	0.000403687	0	4	1	2	1.75	0.0001601	0.00025448	0.00074101	0.00055102	0.000426652	2	3	6	6	4.25
SFXN4	1 genes:SFXN4.gi|47458811|ref|NP_998814.1|:SFXN4:sideroflexin-4 [Homo sapiens] ;gi|530393060|ref|XP_005269582.1|:SFXN4:PREDICTED: sideroflexin-4 isoform X1 [Homo sapiens] ;gi|530393066|ref|XP_005269584.1|:SFXN4:PREDICTED: sideroflexin-4 isoform X3 [Homo sapiens] ;	0.946166	0.970076	6.38e-05	0	0	0	6.38e-05	1	0	0	0	0.25	0	0	6.743e-05	0	6.743e-05	0	0	1	0	0.25
ACTN4	alpha-actinin-4 [Homo sapiens]	0.945836	0.134426	0	8.291e-05	0	5.452e-05	6.8715e-05	0	2	0	2	1	8.084e-05	8.567e-05	4.989e-05	7.42e-05	7.265e-05	5	5	2	4	4
	1 genes:STX18. 1 proteins in this group did not match any genes. gi|530376078|ref|XP_005248029.1|:PREDICTED: syntaxin-18 isoform X2 [Homo sapiens] ;gi|8394376|ref|NP_058626.1|:STX18:syntaxin-18 [Homo sapiens] ;	0.942635	0.594969	8.464e-05	0	0	0.00019553	0.000140085	1	0	0	2	0.75	0.00011598	6.145e-05	0.0002684	0	0.00014861	2	1	3	0	1.5
WDR12	ribosome biogenesis protein WDR12 [Homo sapiens]	0.94091	0.423377	5.083e-05	8.928e-05	0.00010455	0	8.15533e-05	1	1	2	0	1	0.00013928	7.38e-05	5.372e-05	7.99e-05	8.6675e-05	4	2	1	2	2.25
MRPL47	1 genes:MRPL47.gi|29826285|ref|NP_817125.1|:MRPL47:39S ribosomal protein L47, mitochondrial isoform b [Homo sapiens] ;gi|29826287|ref|NP_065142.2|:MRPL47:39S ribosomal protein L47, mitochondrial isoform a [Homo sapiens] ;	0.939162	0.352572	0.00015357	0.00026975	0	0.00035475	0.000259357	1	1	0	2	1	0.00031562	0.00022298	0.00032463	0.0002414	0.000276158	3	2	2	2	2.25
CCDC88A	1 genes:CCDC88A.gi|50897852|ref|NP_060554.3|:CCDC88A:girdin isoform 2 [Homo sapiens] ;gi|530367810|ref|XP_005264475.1|:CCDC88A:PREDICTED: girdin isoform X1 [Homo sapiens] ;gi|530367816|ref|XP_005264478.1|:CCDC88A:PREDICTED: girdin isoform X4 [Homo sapiens] ;	0.937474	0.842207	5.833e-05	0.00010245	9.598e-05	5.39e-05	7.7665e-05	5	5	8	4	5.5	7.992e-05	0.00014397	6.165e-05	4.584e-05	8.2845e-05	10	17	5	5	9.25
TIMM50	mitochondrial import inner membrane translocase subunit TIM50 [Homo sapiens]	0.93732	0.803962	0.00051864	0.00033127	0.00048491	0.00027229	0.000401778	11	4	10	5	7.5	0.00054911	0.00030806	0.00059801	0.0002594	0.000428645	17	9	12	7	11.25
RSRC1	1 genes:RSRC1. 1 proteins in this group did not match any genes. gi|426214090|ref|NP_001258767.1|:RSRC1:serine/Arginine-related protein 53 isoform 1 [Homo sapiens] ;gi|427197591|ref|NP_001258763.1|:RSRC1:serine/Arginine-related protein 53 isoform 2 [Homo sapiens] ;gi|530374749|ref|XP_005247575.1|:PREDICTED: serine/Arginine-related protein 53 isoform X4 [Homo sapiens] ;	0.935883	0.530144	6.437e-05	0	0	0	6.437e-05	1	0	0	0	0.25	4.41e-05	9.346e-05	0	0	6.878e-05	1	2	0	0	0.75
CHERP	calcium homeostasis endoplasmic reticulum protein [Homo sapiens]	0.935323	0.705523	0.00039901	0.00024737	0.00055522	0.00035243	0.000388508	17	6	23	13	14.75	0.00038592	0.00046007	0.00044655	0.00036895	0.000415373	24	27	18	20	22.25
HDLBP	1 genes:HDLBP.gi|345199283|ref|NP_001230829.1|:HDLBP:vigilin isoform b [Homo sapiens] ;gi|578804201|ref|XP_005247059.2|:HDLBP:PREDICTED: vigilin isoform X4 [Homo sapiens] ;	0.934263	0.0508101	3.482e-05	0	0	0	3.482e-05	2	0	0	0	0.5	5.963e-05	2.528e-05	3.68e-05	2.737e-05	3.727e-05	5	2	2	2	2.75
VARS	1 genes:VARS. 2 proteins in this group did not match any genes. gi|530428457|ref|XP_005275078.1|:PREDICTED: valine--tRNA ligase isoform X1 [Homo sapiens] ;gi|530429033|ref|XP_005275347.1|:PREDICTED: valine--tRNA ligase isoform X1 [Homo sapiens] ;gi|5454158|ref|NP_006286.1|:VARS:valine--tRNA ligase [Homo sapiens] ;	0.933772	0.808637	0.00025494	0.00020897	0.00019228	0.00033372	0.000247478	15	7	11	17	12.5	0.00037259	0.00037016	0.00014371	0.00017366	0.00026503	32	30	8	13	20.75
H2AFV	histone H2A.V isoform 2 [Homo sapiens]	0.93327	0.227735	0.00037719	0	0	0.00021783	0.00029751	2	0	0	1	0.75	0.00051681	0.00041075	0.00019934	0.00014823	0.000318783	4	3	1	1	2.25
QPCTL	glutaminyl-peptide cyclotransferase-like protein isoform 1 [Homo sapiens]	0.933078	0.845816	0.00011256	0.00019772	0.0004052	0.00013001	0.000211372	2	2	7	2	3.25	0.00015423	0.0002043	0.00023795	0.00030965	0.000226532	4	5	4	7	5
SEC23B	1 genes:SEC23B.gi|289629265|ref|NP_001166216.1|:SEC23B:protein transport protein Sec23B isoform 1 [Homo sapiens] ;gi|289629267|ref|NP_001166217.1|:SEC23B:protein transport protein Sec23B isoform 2 [Homo sapiens] ;	0.931653	0.578326	0	0	5.766e-05	0	5.766e-05	0	0	2	0	0.5	0	0.00010175	0	2.203e-05	6.189e-05	0	5	0	1	1.5
NCBP1	nuclear cap-binding protein subunit 1 [Homo sapiens]	0.931442	0.768753	0.0001905	0.00033462	0.00016794	0.00015717	0.000212557	7	7	6	5	6.25	0.00018644	0.00029636	0.00025889	0.00017112	0.000228203	10	15	9	8	10.5
SEC13	1 genes:SEC13. 3 proteins in this group did not match any genes. gi|34335134|ref|NP_899195.1|:SEC13:protein SEC13 homolog isoform 1 [Homo sapiens] ;gi|530372970|ref|XP_005265436.1|:SEC13:PREDICTED: protein SEC13 homolog isoform X3 [Homo sapiens] ;gi|578806443|ref|XP_006713349.1|:PREDICTED: protein SEC13 homolog isoform X4 [Homo sapiens] ;gi|578806447|ref|XP_006713350.1|:PREDICTED: protein SEC13 h…	0.931146	0.24751	0.00013354	0.00011728	6.867e-05	0.00015424	0.000118433	2	1	1	2	1.5	0	9.695e-05	0	0.00015743	0.00012719	0	2	0	3	1.25
RBM10	PREDICTED: RNA-binding protein 10 isoform X1 [Homo sapiens]	0.930045	0.223997	0.00458547	0.00452109	0.00527164	0.00562085	0.00499976	212	119	236.975	224.991	198.241	0.00546689	0.00538599	0.00548244	0.005168	0.00537583	368.935	343	239.81	304	313.936
EIF3C	eukaryotic translation initiation factor 3 subunit C isoform a [Homo sapiens]	0.92725	0.656905	0.00207227	0.00244042	0.00263989	0.00146874	0.00215533	88	59	109	54	77.5	0.00229084	0.00264983	0.00161784	0.00273922	0.00232443	142	155	65	148	127.5
RPL15	60S ribosomal protein L15 isoform 1 [Homo sapiens]	0.924592	0.875413	0.00042156	0.00037024	0.00205946	0.00073037	0.000895408	4	2	19	6	7.75	0.00086642	0.00076512	0.00066837	0.00157383	0.000968435	12	10	6	19	11.75
PRPF38B	pre-mRNA-splicing factor 38B [Homo sapiens]	0.922144	0.506985	0	6.917e-05	0	0	6.917e-05	0	1	0	0	0.25	0	5.717e-05	0	9.285e-05	7.501e-05	0	2	0	3	1.25
CLTC	1 genes:CLTC.gi|4758012|ref|NP_004850.1|:CLTC:clathrin heavy chain 1 isoform 1 [Homo sapiens] ;gi|530411491|ref|XP_005257069.1|:CLTC:PREDICTED: clathrin heavy chain 1 isoform X2 [Homo sapiens] ;gi|568815719|ref|NP_001275582.1|:CLTC:clathrin heavy chain 1 isoform 2 [Homo sapiens] ;	0.921733	0.0706756	3.851e-05	0	0	0	3.851e-05	3	0	0	0	0.75	3.517e-05	7.455e-05	2.713e-05	3.027e-05	4.178e-05	4	8	2	3	4.25
	1 genes:XRN1. 2 proteins in this group did not match any genes. gi|530374803|ref|XP_005247601.1|:PREDICTED: 5'-3' exoribonuclease 1 isoform X3 [Homo sapiens] ;gi|544583596|ref|NP_001269786.1|:XRN1:5'-3' exoribonuclease 1 isoform c [Homo sapiens] ;gi|578807505|ref|XP_006713735.1|:PREDICTED: 5'-3' exoribonuclease 1 isoform X5 [Homo sapiens] ;	0.920907	0.270463	1.449e-05	2.545e-05	1.49e-05	0	1.828e-05	1	1	1	0	0.75	1.985e-05	0	0	0	1.985e-05	2	0	0	0	0.5
RSBN1L	round spermatid basic protein 1-like protein [Homo sapiens]	0.919983	0.303873	2.541e-05	0	2.614e-05	5.871e-05	3.67533e-05	1	0	1	2	1	0	0	0	3.995e-05	3.995e-05	0	0	0	2	0.5
CAPRIN2	1 genes:CAPRIN2. 3 proteins in this group did not match any genes. gi|23503235|ref|NP_076414.2|:CAPRIN2:caprin-2 isoform 2 [Homo sapiens] ;gi|50428933|ref|NP_001002259.1|:CAPRIN2:caprin-2 isoform 1 [Homo sapiens] ;gi|578823011|ref|XP_006719200.1|:PREDICTED: caprin-2 isoform X1 [Homo sapiens] ;gi|578823013|ref|XP_006719201.1|:CAPRIN2:PREDICTED: caprin-2 isoform X2 [Homo sapiens] ;gi|578823015|ref|…	0.919185	0.512708	0	0	2.053e-05	0	2.053e-05	0	0	1	0	0.25	0	2.898e-05	0	1.569e-05	2.2335e-05	0	2	0	1	0.75
AASS	alpha-aminoadipic semialdehyde synthase, mitochondrial [Homo sapiens]	0.919169	0.512702	0	0	2.388e-05	0	2.388e-05	0	0	1	0	0.25	0	3.371e-05	0	1.825e-05	2.598e-05	0	2	0	1	0.75
ZBTB2	PREDICTED: zinc finger and BTB domain-containing protein 2 isoform X1 [Homo sapiens]	0.917559	0.109594	0.00012549	0	0	0	0.00012549	3	0	0	0	0.75	2.866e-05	0.00024293	0.00017684	9.863e-05	0.000136765	1	8	4	3	4
	60S ribosomal protein L10 isoform a [Homo sapiens]	0.915984	0.654762	0.00140653	0.00194116	0.00247986	0.00290101	0.00218214	14	11	24	25	18.5	0.001996	0.00182341	0.0028671	0.00284265	0.00238229	29	25	27	36	29.25
QARS	1 genes:QARS.gi|441478305|ref|NP_001259002.1|:QARS:glutamine--tRNA ligase isoform b [Homo sapiens] ;gi|4826960|ref|NP_005042.1|:QARS:glutamine--tRNA ligase isoform a [Homo sapiens] ;	0.91397	0.834554	0.00016885	0.00014829	5.789e-05	6.501e-05	0.00011001	6	3	2	2	3.25	0.00023135	0.00010215	5.949e-05	8.847e-05	0.000120365	12	5	2	4	5.75
	PREDICTED: thymopoietin isoform X1 [Homo sapiens]	0.913785	0.524806	0	0.00036487	0.00016023	2.999e-05	0.00018503	0	4	3	0.5	1.875	0.00019568	0.00014542	0.00013722	0.00033163	0.000202488	5.5	3.85714	2.5	8.125	4.99554
NAMPT	PREDICTED: nicotinamide phosphoribosyltransferase isoform X1 [Homo sapiens]	0.912965	0.599308	0.00043788	0.00038457	0.00049538	0.00030345	0.00040532	10	5	11	6	8	0.00038998	0.00047683	0.00032397	0.00058506	0.00044396	13	15	7	17	13
PSMC3	26S protease regulatory subunit 6A [Homo sapiens]	0.91296	0.272083	0	8.602e-05	0	0.0001697	0.00012786	0	1	0	3	1	6.71e-05	0.00024888	5.176e-05	0.00019246	0.00014005	2	7	1	5	3.75
NT5DC2	1 genes:NT5DC2. 1 proteins in this group did not match any genes. gi|12597653|ref|NP_075059.1|:NT5DC2:5'-nucleotidase domain-containing protein 2 isoform 2 [Homo sapiens] ;gi|197116386|ref|NP_001127703.1|:NT5DC2:5'-nucleotidase domain-containing protein 2 isoform 1 [Homo sapiens] ;gi|578806491|ref|XP_006713366.1|:NT5DC2:PREDICTED: 5'-nucleotidase domain-containing protein 2 isoform X3 [Homo sapie…	0.912444	0.338934	4.135e-05	0.00014525	8.505e-05	4.776e-05	7.98525e-05	1	2	2	1	1.5	8.498e-05	9.005e-05	0	0	8.7515e-05	3	3	0	0	1.5
DDX6	1 genes:DDX6. 1 proteins in this group did not match any genes. gi|530397816|ref|XP_005271474.1|:DDX6:PREDICTED: probable ATP-dependent RNA helicase DDX6 isoform X1 [Homo sapiens] ;gi|530397818|ref|XP_005271475.1|:PREDICTED: probable ATP-dependent RNA helicase DDX6 isoform X2 [Homo sapiens] ;	0.910739	0.303423	0	7.819e-05	0	0	7.819e-05	0	1	0	0	0.25	6.099e-05	0.00016158	0	3.499e-05	8.58533e-05	2	5	0	1	2
HNRNPDL	heterogeneous nuclear ribonucleoprotein D-like isoform a [Homo sapiens]	0.908973	0.623403	5.119e-05	0	0	0.0002365	0.000143845	1	0	0	4	1.25	0.00030004	1.239e-05	0.00016232	0	0.00015825	8.55556	0.333333	3	0	2.97222
EPB41L5	1 genes:EPB41L5. 2 proteins in this group did not match any genes. gi|296531459|ref|NP_001171866.1|:EPB41L5:band 4.1-like protein 5 isoform 2 [Homo sapiens] ;gi|40254949|ref|NP_065960.2|:EPB41L5:band 4.1-like protein 5 isoform 1 [Homo sapiens] ;gi|530369302|ref|XP_005263776.1|:PREDICTED: band 4.1-like protein 5 isoform X1 [Homo sapiens] ;gi|530369304|ref|XP_005263777.1|:PREDICTED: band 4.1-like p…	0.907745	0.179561	0	5.497e-05	0	0	5.497e-05	0	1	0	0	0.25	6.432e-05	6.816e-05	0	4.919e-05	6.05567e-05	3	3	0	2	2
LAS1L	1 genes:LAS1L.gi|13654270|ref|NP_112483.1|:LAS1L:ribosomal biogenesis protein LAS1L isoform 1 [Homo sapiens] ;gi|282403491|ref|NP_001164120.1|:LAS1L:ribosomal biogenesis protein LAS1L isoform 2 [Homo sapiens] ;	0.90743	0.445387	2.929e-05	0.0001029	3.013e-05	3.383e-05	4.90375e-05	1	2	1	1	1.25	0	8.506e-05	0	2.302e-05	5.404e-05	0	4	0	1	1.25
PEG10	1 genes:PEG10.gi|289176996|ref|NP_001165908.1|:PEG10:retrotransposon-derived protein PEG10 isoform 3 [Homo sapiens] ;gi|296785058|ref|NP_001171890.1|:PEG10:retrotransposon-derived protein PEG10 isoform 5 [Homo sapiens] ;gi|94421475|ref|NP_055883.2|:PEG10:retrotransposon-derived protein PEG10 isoform 1 [Homo sapiens] ;	0.905087	0.918255	0	9.634e-05	2.82e-05	0	6.227e-05	0	2	1	0	0.75	0	7.963e-05	5.797e-05	0	6.88e-05	0	4	2	0	1.5
LUZP1	leucine zipper protein 1 [Homo sapiens]	0.902421	0.522832	0	3.51e-05	0	4.616e-05	4.063e-05	0	1	0	2	0.75	1.369e-05	5.802e-05	6.336e-05	0	4.50233e-05	1	4	3	0	2
TM9SF2	transmembrane 9 superfamily member 2 precursor [Homo sapiens]	0.901969	0.598953	0	5.696e-05	6.67e-05	0	6.183e-05	0	1	2	0	0.75	0	0	6.855e-05	0	6.855e-05	0	0	2	0	0.5
CNOT3	1 genes:CNOT3. 3 proteins in this group did not match any genes. gi|578847457|ref|XP_006726261.1|:PREDICTED: CCR4-NOT transcription complex subunit 3 isoform X2 [Homo sapiens] ;gi|578847459|ref|XP_006726262.1|:PREDICTED: CCR4-NOT transcription complex subunit 3 isoform X3 [Homo sapiens] ;gi|578847461|ref|XP_006726263.1|:PREDICTED: CCR4-NOT transcription complex subunit 3 isoform X4 [Homo sapiens]…	0.900872	0.238399	5.577e-05	0	0	0	5.577e-05	2	0	0	0	0.5	9.552e-05	6.073e-05	2.947e-05	0	6.19067e-05	5	3	1	0	2.25
HSPA5	78 kDa glucose-regulated protein precursor [Homo sapiens]	0.899392	0.520757	0.00061146	0.00054994	0.0005049	0.00087513	0.000635357	18.6	9.52381	14.9333	23.0476	16.5262	0.00069366	0.00088272	0.00066579	0.00058355	0.00070643	30.8	36.9863	19.1613	22.5849	27.3831
	1 genes:PGM3. 1 proteins in this group did not match any genes. gi|578812808|ref|XP_006715567.1|:PREDICTED: phosphoacetylglucosamine mutase isoform X3 [Homo sapiens] ;gi|7661568|ref|NP_056414.1|:PGM3:phosphoacetylglucosamine mutase isoform 2 [Homo sapiens] ;	0.895635	0.472479	3.772e-05	0	7.759e-05	0	5.7655e-05	1	0	2	0	0.75	5.168e-05	8.215e-05	0	5.929e-05	6.43733e-05	2	3	0	2	1.75
GSTP1	glutathione S-transferase P [Homo sapiens]	0.89518	0.510546	0	0	0.0001053	0	0.0001053	0	0	1	0	0.25	0	7.433e-05	0	0.00016093	0.00011763	0	1	0	2	0.75
SOD1	superoxide dismutase [Cu-Zn] [Homo sapiens]	0.889588	0.0245285	0	0	0	0.0003225	0.0003225	0	0	0	2	0.5	0.00038257	0.00040541	0.00044268	0.00021945	0.000362527	4	4	3	2	3.25
PSMC5	1 genes:PSMC5. 1 proteins in this group did not match any genes. gi|24497435|ref|NP_002796.4|:PSMC5:26S protease regulatory subunit 8 isoform 1 [Homo sapiens] ;gi|312596881|ref|NP_001186092.1|:PSMC5:26S protease regulatory subunit 8 isoform 2 [Homo sapiens] ;gi|578831151|ref|XP_006722043.1|:PREDICTED: 26S protease regulatory subunit 8 isoform X1 [Homo sapiens] ;	0.889513	0.263723	0.00021182	0	0	0.00012233	0.000167075	4	0	0	2	1.5	7.256e-05	0.00019222	0.00011194	0.00037459	0.000187828	2	5	2	9	4.5
SNRPD1	small nuclear ribonucleoprotein Sm D1 [Homo sapiens]	0.887488	0.388148	0.00451676	0.00412552	0.00315887	0.00396488	0.00394151	25	13	17	19	18.5	0.00544606	0.00380372	0.004965	0.00355	0.0044412	44	29	26	25	31
NUP93	PREDICTED: nuclear pore complex protein Nup93 isoform X1 [Homo sapiens]	0.885445	0.5796	2.625e-05	0	0.00021599	3.032e-05	9.08533e-05	1	0	8	1	2.5	8.992e-05	0.0001334	0.00016648	2.063e-05	0.000102607	5	7	6	1	4.75
PRDX4	peroxiredoxin-4 precursor [Homo sapiens]	0.884867	0.782733	0.00043634	0.00041806	8.159e-05	0.00018327	0.000279815	5.5	3	1	2	2.875	0.00048312	0.00046076	0.00019007	0.00013094	0.000316223	8.88889	8	2.26667	2.1	5.31389
MTHFD1	C-1-tetrahydrofolate synthase, cytoplasmic [Homo sapiens]	0.883507	0.290185	0	0	4.73e-05	0	4.73e-05	0	0	2	0	0.5	0	0.00010016	2.43e-05	3.615e-05	5.35367e-05	0	6	1	2	2.25
HNRNPH2	heterogeneous nuclear ribonucleoprotein H2 [Homo sapiens]	0.878391	0.168285	0	0.00014418	8.396e-05	0	0.00011407	0	1.71429	1.70476	0	0.854762	4.976e-05	0.00016995	0.0001837	0.00011604	0.000129862	1.51691	4.88889	3.62963	3.08333	3.27969
ATP1A1	1 genes:ATP1A1. 1 proteins in this group did not match any genes. gi|21361181|ref|NP_000692.2|:ATP1A1:sodium/potassium-transporting ATPase subunit alpha-1 isoform a [Homo sapiens] ;gi|237681109|ref|NP_001153705.1|:ATP1A1:sodium/potassium-transporting ATPase subunit alpha-1 isoform c [Homo sapiens] ;gi|578799160|ref|XP_006710718.1|:PREDICTED: sodium/potassium-transporting ATPase subunit alpha-1 is…	0.87837	0.728782	0.00031525	0.00011075	0.00017292	0.00012137	0.000180072	15	3	8	5	7.75	0.00018717	0.00035092	0.00013328	0.00014866	0.000205007	13	23	6	9	12.75
ATP1B3	sodium/potassium-transporting ATPase subunit beta-3 [Homo sapiens]	0.877152	0.891309	0	0.00027071	0	8.901e-05	0.00017986	0	2	0	1	0.75	0	0.00016783	0	0.00024227	0.00020505	0	3	0	4	1.75
NUP188	nucleoporin NUP188 homolog [Homo sapiens]	0.875607	0.617361	0	2.159e-05	2.529e-05	0	2.344e-05	0	1	2	0	0.75	0	2.677e-05	0	0	2.677e-05	0	3	0	0	0.75
PSMD1	1 genes:PSMD1.gi|25777600|ref|NP_002798.2|:PSMD1:26S proteasome non-ATPase regulatory subunit 1 isoform 1 [Homo sapiens] ;gi|300388183|ref|NP_001177966.1|:PSMD1:26S proteasome non-ATPase regulatory subunit 1 isoform 2 [Homo sapiens] ;	0.872532	0.0153264	0	0	4.641e-05	0	4.641e-05	0	0	2	0	0.5	4.637e-05	6.551e-05	4.769e-05	5.319e-05	5.319e-05	3	4	2	3	3
ISYNA1	1 genes:ISYNA1. 1 proteins in this group did not match any genes. gi|283135176|ref|NP_001164409.1|:ISYNA1:inositol-3-phosphate synthase 1 isoform 2 [Homo sapiens] ;gi|358438328|ref|NP_001240318.1|:ISYNA1:inositol-3-phosphate synthase 1 isoform 4 [Homo sapiens] ;gi|578833308|ref|XP_006722829.1|:PREDICTED: inositol-3-phosphate synthase 1 isoform X1 [Homo sapiens] ;gi|7705558|ref|NP_057452.1|:ISYNA1…	0.87244	0.926555	0	0	8.775e-05	0	8.775e-05	0	0	2	0	0.5	0	0	0	0.00010058	0.00010058	0	0	0	3	0.75
MEPCE	7SK snRNA methylphosphate capping enzyme isoform A [Homo sapiens]	0.872305	0.272166	0	0	6.419e-05	0	6.419e-05	0	0	2	0	0.5	0.00012827	6.796e-05	0	2.453e-05	7.35867e-05	6	3	0	1	2.5
HDAC2	histone deacetylase 2 [Homo sapiens]	0.870701	0.657734	0.00011014	0.00030954	0.00036249	0.0001781	0.000240068	2.5	4	8	3.5	4.5	0.00023049	0.00022389	0.00022352	0.00042497	0.000275717	7.63636	7	4.8	12.2727	7.92727
TRMT2A	1 genes:TRMT2A. 1 proteins in this group did not match any genes. gi|384229064|ref|NP_001244923.1|:TRMT2A:tRNA (uracil-5-)-methyltransferase homolog A isoform b [Homo sapiens] ;gi|51173878|ref|NP_073564.3|:TRMT2A:tRNA (uracil-5-)-methyltransferase homolog A isoform a [Homo sapiens] ;gi|530426199|ref|XP_005261291.1|:PREDICTED: tRNA (uracil-5-)-methyltransferase homolog A isoform X1 [Homo sapiens] ;	0.870125	0.491605	7.651e-05	0	3.935e-05	0	5.793e-05	2	0	1	0	0.75	2.621e-05	8.332e-05	0	9.02e-05	6.65767e-05	1	3	0	3	1.75
MIF	macrophage migration inhibitory factor [Homo sapiens]	0.870051	0.896741	0.00037391	0	0	0.00043187	0.00040289	2	0	0	2	1	0	0.00013572	0.00079041	0	0.000463065	0	1	4	0	1.25
ZC3H4	PREDICTED: zinc finger CCCH domain-containing protein 4 isoform X4 [Homo sapiens]	0.868858	0.494823	0	1.449e-05	1.697e-05	5.717e-05	2.95433e-05	0	0.5	1	3	1.125	5.275e-05	1.797e-05	5.232e-05	1.297e-05	3.40025e-05	4.66667	1.5	3	1	2.54167
EFTUD2	1 genes:EFTUD2.gi|217272894|ref|NP_001136077.1|:EFTUD2:116 kDa U5 small nuclear ribonucleoprotein component isoform b [Homo sapiens] ;gi|385298678|ref|NP_001245282.1|:EFTUD2:116 kDa U5 small nuclear ribonucleoprotein component isoform a [Homo sapiens] ;	0.867513	0.428604	0.00039007	0.00072546	0.00056637	0.00053005	0.000552987	17	18	24	20	19.75	0.00081741	0.00056637	0.00067906	0.00048692	0.00063744	52	34	28	27	35.25
ASPH	1 genes:ASPH. 4 proteins in this group did not match any genes. gi|14589866|ref|NP_004309.2|:ASPH:aspartyl/asparaginyl beta-hydroxylase isoform a [Homo sapiens] ;gi|258613943|ref|NP_001158222.1|:ASPH:aspartyl/asparaginyl beta-hydroxylase isoform f [Homo sapiens] ;gi|530388427|ref|XP_005251292.1|:ASPH:PREDICTED: aspartyl/asparaginyl beta-hydroxylase isoform X1 [Homo sapiens] ;gi|530388429|ref|XP_0…	0.865979	0.160759	0	0	0	6.552e-05	6.552e-05	0	0	0	2	0.5	7.773e-05	8.237e-05	0	6.688e-05	7.566e-05	4	4	0	3	2.75
C14orf169	bifunctional lysine-specific demethylase and histidyl-hydroxylase NO66 [Homo sapiens]	0.865437	0.535603	0.00010062	0	0	0	0.00010062	3	0	0	0	0.75	0.00018383	4.87e-05	0	0	0.000116265	8	2	0	0	2.5
LYAR	cell growth-regulating nucleolar protein [Homo sapiens]	0.865296	0.695614	0.00034037	0.00029893	0.00017503	0.00032761	0.000285485	6	3	3	5	4.25	0.00062181	0.00020592	0.00017988	0.0003121	0.000329927	16	5	3	7	7.75
ALDH1B1	aldehyde dehydrogenase X, mitochondrial precursor [Homo sapiens]	0.863788	0.425755	0	7.305e-05	0	4.803e-05	6.054e-05	0	1	0	1	0.5	5.698e-05	0	8.791e-05	6.537e-05	7.00867e-05	2	0	2	2	1.5
SERPINH1	PREDICTED: serpin H1 isoform X3 [Homo sapiens]	0.861951	0.255715	0.00020574	0.00018069	0	0.00011882	0.000168417	4	2	0	2	2	0.00024666	0.00022404	0.00010873	0.00020213	0.00019539	7	6	2	5	5
PSMD14	26S proteasome non-ATPase regulatory subunit 14 [Homo sapiens]	0.86183	0.229176	0	0	0	8.011e-05	8.011e-05	0	0	0	1	0.25	0	0.00015105	7.33e-05	5.451e-05	9.29533e-05	0	3	1	1	1.25
EEF1G	elongation factor 1-gamma [Homo sapiens]	0.861808	0.408101	0.00211554	0.00138268	0.0010626	0.00142063	0.00149536	43	16	21	25	26.25	0.00219083	0.00164299	0.00156003	0.00154673	0.00173515	65	46	30	40	45.25
TSPYL1	testis-specific Y-encoded-like protein 1 [Homo sapiens]	0.857391	0.746002	0.00029519	0.00025925	0.0002024	0.00017048	0.00023183	6	3	4	3	4	0.00037076	0.00028574	0	0.00015467	0.00027039	11	8	0	4	5.75
WDR82	WD repeat-containing protein 82 [Homo sapiens]	0.855603	0.0839549	0.00013738	0	0	0.00015868	0.00014803	2	0	0	2	1	0.00023529	0.0001496	0.0001452	0.00016196	0.000173013	5	3	2	3	3.25
PPM1B	protein phosphatase 1B isoform 1 [Homo sapiens]	0.855375	0.633349	0.00053862	7.884e-05	0.00032314	0.00051843	0.000364758	12	1	7	10	7.5	0.00043609	0.00057625	0.00041116	0.00028222	0.00042643	14.1818	17.6842	8.66667	8	12.1332
TCEB2	1 genes:TCEB2.gi|46276893|ref|NP_996896.1|:TCEB2:transcription elongation factor B polypeptide 2 isoform b [Homo sapiens] ;gi|6005890|ref|NP_009039.1|:TCEB2:transcription elongation factor B polypeptide 2 isoform a [Homo sapiens] ;	0.855167	0.236915	0.00040062	0	0.00027468	0.00030848	0.000327927	3	0	2	2	1.75	0.00054891	0.00038779	0.00028229	0.00031487	0.000383465	6	4	2	3	3.75
MRPS2	1 genes:MRPS2.gi|578817539|ref|XP_006717199.1|:MRPS2:PREDICTED: 28S ribosomal protein S2, mitochondrial isoform X1 [Homo sapiens] ;gi|7705805|ref|NP_057118.1|:MRPS2:28S ribosomal protein S2, mitochondrial [Homo sapiens] ;	0.855125	0.177755	0	0	0.00013863	0	0.00013863	0	0	2	0	0.5	0.00018469	0.00019572	0	0.00010594	0.000162117	4	4	0	2	2.5
MRPL37	39S ribosomal protein L37, mitochondrial [Homo sapiens]	0.854681	0.91564	0	8.928e-05	0	0	8.928e-05	0	1	0	0	0.25	0.00010446	0	0	0	0.00010446	3	0	0	0	0.75
ILF3	1 genes:ILF3.gi|212549553|ref|NP_060090.2|:ILF3:interleukin enhancer-binding factor 3 isoform d [Homo sapiens] ;gi|212549555|ref|NP_001131145.1|:ILF3:interleukin enhancer-binding factor 3 isoform e [Homo sapiens] ;gi|578833231|ref|XP_006722805.1|:ILF3:PREDICTED: interleukin enhancer-binding factor 3 isoform X3 [Homo sapiens] ;	0.854579	0.22609	0.0002873	0	0.00019699	0.00044245	0.000308913	12	0	8	16	9	0.00034444	0.00036501	0.00030367	0.0004328	0.00036148	21	21	12	23	19.25
LARP4	1 genes:LARP4.gi|283046701|ref|NP_443111.4|:LARP4:la-related protein 4 isoform a [Homo sapiens] ;gi|283046703|ref|NP_954658.2|:LARP4:la-related protein 4 isoform b [Homo sapiens] ;gi|283046706|ref|NP_001164274.1|:LARP4:la-related protein 4 isoform d [Homo sapiens] ;gi|283046710|ref|NP_001164279.1|:LARP4:la-related protein 4 isoform f [Homo sapiens] ;gi|40353736|ref|NP_954660.1|:LARP4:la-related p…	0.850517	0.13817	0	5.216e-05	3.054e-05	0	4.135e-05	0	1	1	0	0.5	2.034e-05	6.468e-05	6.277e-05	4.668e-05	4.86175e-05	1	3	2	2	2
PFKP	6-phosphofructokinase type C isoform 1 [Homo sapiens]	0.850496	0.790979	8.227e-05	9.634e-05	0	9.502e-05	9.121e-05	3	2	0	3	2	3.757e-05	0.00015484	0	0.00012932	0.000107243	2	7.77778	0	6	3.94444
RFC1	1 genes:RFC1.gi|32528306|ref|NP_002904.3|:RFC1:replication factor C subunit 1 isoform 1 [Homo sapiens] ;gi|325296984|ref|NP_001191676.1|:RFC1:replication factor C subunit 1 isoform 2 [Homo sapiens] ;	0.849632	0.237789	0	9.877e-05	5.783e-05	6.495e-05	7.385e-05	0	3	3	3	2.25	5.137e-05	0.00010886	9.906e-05	8.839e-05	8.692e-05	4	8	5	6	5.75
2017-09-15	15 kDa selenoprotein isoform 1 precursor [Homo sapiens]	0.847494	0.456326	0	0	0.00013401	0	0.00013401	0	0	1	0	0.25	0.00017853	0	0.00013772	0	0.000158125	2	0	1	0	0.75
MTHFD2	1 genes:MTHFD2.gi|578802672|ref|XP_006711987.1|:MTHFD2:PREDICTED: bifunctional methylenetetrahydrofolate dehydrogenase/cyclohydrolase, mitochondrial isoform X1 [Homo sapiens] ;gi|94721354|ref|NP_006627.2|:MTHFD2:bifunctional methylenetetrahydrofolate dehydrogenase/cyclohydrolase, mitochondrial precursor [Homo sapiens] ;	0.847488	0.456322	0	0	8.916e-05	0	8.916e-05	0	0	1	0	0.25	0.00011878	0	9.163e-05	0	0.000105205	2	0	1	0	0.75
MSI1	RNA-binding protein Musashi homolog 1 [Homo sapiens]	0.847402	0.160655	0	0	0	0.0001372	0.0001372	0	0	0	2	0.5	0	0.00012935	0.00018832	0.00016805	0.000161907	0	3	3	3.6	2.4
RBBP4	histone-binding protein RBBP4 isoform b [Homo sapiens]	0.845872	0.407687	0.00028523	0.0005344	0.00067395	0.00057396	0.000516885	5.625	6	12.9231	9.8	8.58702	0.00055582	0.00075148	0.00068264	0.00045433	0.000611068	16	20.4138	12.7368	11.4	15.1377
OS9	1 genes:OS9.gi|387527987|ref|NP_001248349.1|:OS9:protein OS-9 isoform 5 precursor [Homo sapiens] ;gi|387527989|ref|NP_001248350.1|:OS9:protein OS-9 isoform 6 precursor [Homo sapiens] ;gi|387527991|ref|NP_001248351.1|:OS9:protein OS-9 isoform 7 precursor [Homo sapiens] ;gi|387527993|ref|NP_001248352.1|:OS9:protein OS-9 isoform 8 precursor [Homo sapiens] ;gi|530399626|ref|XP_005268638.1|:OS9:PREDIC…	0.845132	0.246435	0	0	0	4.051e-05	4.051e-05	0	0	0	1	0.25	2.403e-05	0	3.707e-05	8.27e-05	4.79333e-05	1	0	1	3	1.25
RPL10A	60S ribosomal protein L10a [Homo sapiens]	0.844756	0.68277	0.00118893	0.00034806	0.00193608	0.00274647	0.00155488	12	2	19	24	14.25	0.00298655	0.0017982	0.00094249	0.00163529	0.00184063	44	25	9	21	24.75
CSNK2B	casein kinase II subunit beta isoform 1 [Homo sapiens]	0.844459	0.133441	0	0	0.00020569	0.0001155	0.000160595	0	0	2	1	0.75	0.00027403	0.00014519	0.00010569	0.00023579	0.000190175	4	2	1	3	2.5
MRPL12	39S ribosomal protein L12, mitochondrial [Homo sapiens]	0.843543	0.445754	0	0.00019073	0.00022335	0.00025083	0.000221637	0	1	2	2	1.25	0.00014878	0.00015766	0.00057385	0.00017069	0.000262745	2	2	5	2	2.75
NPM1	1 genes:NPM1.gi|10835063|ref|NP_002511.1|:NPM1:nucleophosmin isoform 1 [Homo sapiens] ;gi|40353734|ref|NP_954654.1|:NPM1:nucleophosmin isoform 2 [Homo sapiens] ;	0.843526	0.608668	0.00234011	0.00385351	0.00285803	0.00363199	0.00317091	32	30	38	43	35.75	0.00656297	0.00164578	0.00309176	0.00373595	0.00375911	131	31	40	65	66.75
ENAH	1 genes:ENAH. 14 proteins in this group did not match any genes. gi|39930375|ref|NP_060682.2|:ENAH:protein enabled homolog isoform b [Homo sapiens] ;gi|530366308|ref|XP_005273239.1|:PREDICTED: protein enabled homolog isoform X2 [Homo sapiens] ;gi|530366318|ref|XP_005273244.1|:ENAH:PREDICTED: protein enabled homolog isoform X7 [Homo sapiens] ;gi|530366320|ref|XP_005273245.1|:PREDICTED: protein ena…	0.843073	0.908417	0	0	0	4.357e-05	4.357e-05	0	0	0	1	0.25	5.168e-05	0	0	0	5.168e-05	2	0	0	0	0.5
KARS	1 genes:KARS.gi|194272210|ref|NP_001123561.1|:KARS:lysine--tRNA ligase isoform 1 [Homo sapiens] ;gi|5031815|ref|NP_005539.1|:KARS:lysine--tRNA ligase isoform 2 [Homo sapiens] ;	0.842987	0.908364	0	0	0	3.973e-05	3.973e-05	0	0	0	1	0.25	4.713e-05	0	0	0	4.713e-05	2	0	0	0	0.5
REXO4	1 genes:REXO4.gi|525345344|ref|NP_001266280.1|:REXO4:RNA exonuclease 4 isoform 4 [Homo sapiens] ;gi|76781492|ref|NP_065118.2|:REXO4:RNA exonuclease 4 isoform 1 [Homo sapiens] ;	0.842975	0.908356	0	0	0	7.548e-05	7.548e-05	0	0	0	1	0.25	8.954e-05	0	0	0	8.954e-05	2	0	0	0	0.5
KNSTRN	1 genes:KNSTRN. 1 proteins in this group did not match any genes. gi|218505827|ref|NP_150628.3|:KNSTRN:small kinetochore-associated protein isoform a [Homo sapiens] ;gi|530406629|ref|XP_005254813.1|:PREDICTED: small kinetochore-associated protein isoform X1 [Homo sapiens] ;	0.842952	0.908342	0	0	0	7.858e-05	7.858e-05	0	0	0	1	0.25	9.322e-05	0	0	0	9.322e-05	2	0	0	0	0.5
CTPS1	PREDICTED: CTP synthase 1 isoform X4 [Homo sapiens]	0.842149	0.380593	0.00047292	0.0002556	0.00029932	0.0004622	0.00037251	13	4	8	11	9	0.00052337	0.0005282	0.00034606	0.0003717	0.000442332	21	20	9	13	15.75
RPL3	60S ribosomal protein L3 isoform a [Homo sapiens]	0.841827	0.193214	0.00138708	0.00215529	0.00203014	0.00178697	0.00183987	26	23	37	29	28.75	0.00259495	0.00224637	0.00180442	0.00209653	0.00218557	71	58	32	50	52.75
FUS	RNA-binding protein FUS isoform 3 [Homo sapiens]	0.841084	0.366084	8.237e-05	0	0.00016944	0.00038058	0.000210797	2	0	4	8	3.5	0.00022573	0.00029901	0.00034827	0.00012949	0.000250625	8	10	8	4	7.5
RBBP6	1 genes:RBBP6. 2 proteins in this group did not match any genes. gi|33620716|ref|NP_061173.1|:RBBP6:E3 ubiquitin-protein ligase RBBP6 isoform 2 [Homo sapiens] ;gi|33620769|ref|NP_008841.2|:RBBP6:E3 ubiquitin-protein ligase RBBP6 isoform 1 [Homo sapiens] ;gi|530408642|ref|XP_005255518.1|:PREDICTED: E3 ubiquitin-protein ligase RBBP6 isoform X1 [Homo sapiens] ;gi|530408644|ref|XP_005255519.1|:PREDIC…	0.834071	0.459637	0	0	0	2.825e-05	2.825e-05	0	0	0	2	0.5	4.189e-05	0	2.585e-05	0	3.387e-05	5	0	2	0	1.75
YWHAG	14-3-3 protein gamma [Homo sapiens]	0.834039	0.554967	0.00017409	0.00030578	0.00033571	0.00040215	0.000304432	2	2	3.75	4	2.9375	0.0001789	0.00027383	0.00046001	0.0005473	0.00036501	3	4.33333	5	8	5.08333
PPP6C	1 genes:PPP6C. 1 proteins in this group did not match any genes. gi|183603929|ref|NP_001116827.1|:PPP6C:serine/threonine-protein phosphatase 6 catalytic subunit isoform a [Homo sapiens] ;gi|4506029|ref|NP_002712.1|:PPP6C:serine/threonine-protein phosphatase 6 catalytic subunit isoform b [Homo sapiens] ;gi|578817634|ref|XP_006717238.1|:PREDICTED: serine/threonine-protein phosphatase 6 catalytic su…	0.83295	0.205278	6.286e-05	0	0	0.00029044	0.00017665	1	0	0	4	1.25	0.00021534	0.00031947	6.645e-05	0.00024705	0.000212077	5	7	1	5	4.5
RPS13	40S ribosomal protein S13 [Homo sapiens]	0.832796	0.141423	0.00227812	0.00325124	0.00292876	0.00345355	0.00297792	16	13	20	21	17.5	0.00360912	0.0037212	0.00406331	0.00290959	0.0035758	37	36	27	26	31.5
SF3B3	splicing factor 3B subunit 3 [Homo sapiens]	0.831763	0.219572	0.00067132	0.00049649	0.00072677	0.00077538	0.00066749	38	16	40	38	33	0.00100453	0.00082082	0.00063486	0.00074979	0.0008025	83	64	34	54	58.75
SKA1	spindle and kinetochore-associated protein 1 [Homo sapiens]	0.831432	0.169971	8.431e-05	0	0	0	8.431e-05	1	0	0	0	0.25	0.00011552	0.00012242	0	6.627e-05	0.000101403	2	2	0	1	1.25
BAZ1A	bromodomain adjacent to zinc finger domain protein 1A isoform a [Homo sapiens]	0.830751	0.0476199	0	0	2.842e-05	0	2.842e-05	0	0	2	0	0.5	9.47e-06	4.012e-05	4.381e-05	4.344e-05	3.421e-05	1	4	3	4	3
RPA3	replication protein A 14 kDa subunit [Homo sapiens]	0.82924	0.439938	0.00017768	0	0	0.00020523	0.000191455	1	0	0	1	0.5	0.00036518	0	0.00018781	0.00013965	0.00023088	3	0	1	1	1.25
IPO5	PREDICTED: importin-5 isoform X6 [Homo sapiens]	0.828797	0.0788776	0	0	3.966e-05	0	3.966e-05	0	0	2	0	0.5	2.642e-05	8.399e-05	2.038e-05	6.062e-05	4.78525e-05	2	6	1	4	3.25
WIZ	1 genes:WIZ.gi|530415050|ref|XP_005260061.1|:WIZ:PREDICTED: protein Wiz isoform X1 [Homo sapiens] ;gi|530415052|ref|XP_005260062.1|:WIZ:PREDICTED: protein Wiz isoform X2 [Homo sapiens] ;gi|530415054|ref|XP_005260063.1|:WIZ:PREDICTED: protein Wiz isoform X3 [Homo sapiens] ;gi|530415056|ref|XP_005260064.1|:WIZ:PREDICTED: protein Wiz isoform X4 [Homo sapiens] ;gi|530415058|ref|XP_005260065.1|:WIZ:PR…	0.828568	0.112919	3.414e-05	0	3.512e-05	0	3.463e-05	3	0	3	0	1.5	2.339e-05	3.305e-05	4.812e-05	6.262e-05	4.1795e-05	3	4	4	7	4.5
BUB3	1 genes:BUB3.gi|4757880|ref|NP_004716.1|:BUB3:mitotic checkpoint protein BUB3 isoform a [Homo sapiens] ;gi|56550081|ref|NP_001007794.1|:BUB3:mitotic checkpoint protein BUB3 isoform b [Homo sapiens] ;	0.828488	0.45981	6.555e-05	0	0	0.00015142	0.000108485	1	0	0	2	0.75	8.981e-05	9.517e-05	0.00020785	0	0.000130943	2	2	3	0	1.75
RPL38	60S ribosomal protein L38 [Homo sapiens]	0.827447	0.225867	0.00092142	0	0.00157944	0	0.00125043	3	0	5	0	2	0.00126249	0.00156084	0.00032463	0.0028968	0.00151119	6	7	1	12	6.5
PRKDC	DNA-dependent protein kinase catalytic subunit isoform 1 [Homo sapiens]	0.82447	0.287537	0.00020833	0.00021041	0.00023033	0.00010828	0.000189338	40	23	43	18	31	0.00021409	0.00028358	0.00023671	0.00018421	0.000229647	60	75	43	45	55.75
RBM27	1 genes:RBM27.gi|168229174|ref|NP_061862.1|:RBM27:RNA-binding protein 27 [Homo sapiens] ;gi|530380592|ref|XP_005268523.1|:RBM27:PREDICTED: RNA-binding protein 27 isoform X1 [Homo sapiens] ;gi|530380594|ref|XP_005268524.1|:RBM27:PREDICTED: RNA-binding protein 27 isoform X2 [Homo sapiens] ;gi|530380596|ref|XP_005268525.1|:RBM27:PREDICTED: RNA-binding protein 27 isoform X3 [Homo sapiens] ;gi|5788108…	0.823696	0.735443	0	7.125e-05	6.258e-05	2.343e-05	5.242e-05	0	2	3	1	1.5	6.948e-05	7.362e-05	0	4.782e-05	6.364e-05	5	5	0	3	3.25
	PREDICTED: peptidyl-prolyl cis-trans isomerase H isoform X6 [Homo sapiens]	0.819981	0.831712	0.00012147	0	0.00024985	0	0.00018566	1	0	2	0	0.75	0.00016643	0	0	0.00028641	0.00022642	2	0	0	3	1.25
CYCS	cytochrome c [Homo sapiens]	0.818552	0.436092	0	0	0	0.0002365	0.0002365	0	0	0	1	0.25	0.00028055	0.0002973	0	0	0.000288925	2	2	0	0	1
LUC7L3	luc7-like protein 3 [Homo sapiens]	0.818317	0.233057	0.00099536	0.00096159	0.00087015	0.00086225	0.000922338	20	11	17	15	15.75	0.00092057	0.00151748	0.00120986	0.00086055	0.00112712	27	42	23	22	28.5
CLASP2	PREDICTED: CLIP-associating protein 2 isoform X17 [Homo sapiens]	0.817554	0.666021	1.183e-05	8.522e-05	7.181e-05	7.518e-05	6.101e-05	0.833333	3.41667	4.91667	4.58333	3.4375	9.73e-06	0.00011856	0.00010882	6.139e-05	7.4625e-05	1	11.5	7.25	5.5	6.3125
RPS27L	40S ribosomal protein S27-like [Homo sapiens]	0.817044	0.152116	0	0	0	0.00059125	0.00059125	0	0	0	2	0.5	0.00056111	9.291e-05	0.00063123	0.00160933	0.000723645	3.2	0.5	2.33333	8	3.50833
FAM98A	protein FAM98A [Homo sapiens]	0.815167	0.20345	0	0	0	4.794e-05	4.794e-05	0	0	0	1	0.25	2.843e-05	6.026e-05	8.774e-05	0	5.881e-05	1	2	2	0	1.25
RFC5	1 genes:RFC5.gi|194306567|ref|NP_853556.2|:RFC5:replication factor C subunit 5 isoform 2 [Homo sapiens] ;gi|332164786|ref|NP_001193730.1|:RFC5:replication factor C subunit 5 isoform 4 [Homo sapiens] ;gi|6677723|ref|NP_031396.1|:RFC5:replication factor C subunit 5 isoform 1 [Homo sapiens] ;	0.814887	0.446865	0	0.00023677	6.932e-05	7.785e-05	0.00012798	0	2	1	1	1	9.235e-05	0.00014679	7.124e-05	0.00031783	0.000157052	2	3	1	6	3
RPS28	40S ribosomal protein S28 [Homo sapiens]	0.813938	0.467172	0.00124636	0.00383117	0.00288419	0.00431872	0.00307011	4	7	9	12	8	0.00256158	0.00497658	0.00461075	0.00293878	0.00377192	12	22	14	12	15
HNRNPC	1 genes:HNRNPC. 1 proteins in this group did not match any genes. gi|117190192|ref|NP_001070910.1|:HNRNPC:heterogeneous nuclear ribonucleoproteins C1/C2 isoform a [Homo sapiens] ;gi|578825754|ref|XP_006720189.1|:PREDICTED: heterogeneous nuclear ribonucleoproteins C1/C2 isoform X3 [Homo sapiens] ;	0.813798	0.375363	0.0003513	0	0.00021679	0.00048691	0.000351667	5	0	3	6	3.5	0.00072201	0.00010202	0.00029705	0.00060744	0.00043213	15	2	4	11	8
KCMF1	1 genes:KCMF1.gi|46852178|ref|NP_064507.3|:KCMF1:E3 ubiquitin-protein ligase KCMF1 [Homo sapiens] ;gi|578803012|ref|XP_006712115.1|:KCMF1:PREDICTED: E3 ubiquitin-protein ligase KCMF1 isoform X1 [Homo sapiens] ;	0.813428	0.492095	0	0	0	6.518e-05	6.518e-05	0	0	0	1	0.25	0	4.097e-05	0.00011929	0	8.013e-05	0	1	2	0	0.75
CLK3	1 genes:CLK3. 3 proteins in this group did not match any genes. gi|194097436|ref|NP_001123500.1|:CLK3:dual specificity protein kinase CLK3 isoform a [Homo sapiens] ;gi|530405367|ref|XP_005254208.1|:CLK3:PREDICTED: dual specificity protein kinase CLK3 isoform X1 [Homo sapiens] ;gi|530405371|ref|XP_005254210.1|:PREDICTED: dual specificity protein kinase CLK3 isoform X3 [Homo sapiens] ;gi|530405373|…	0.812395	0.17149	3.37e-05	0	0	7.785e-05	5.5775e-05	1	0	0	2	0.75	9.235e-05	4.893e-05	0.00010685	2.649e-05	6.8655e-05	4	2	3	1	2.5
MRPS17	28S ribosomal protein S17, mitochondrial [Homo sapiens]	0.812289	0.352608	0.00033077	0	0.00034019	0.00076408	0.000478347	2	0	2	4	2	0.0005665	0.00048026	0.00104882	0.00025997	0.000588887	5	4	6	2	4.25
RPL14	60S ribosomal protein L14 [Homo sapiens]	0.811639	0.388497	0.00139999	0.00122954	0.00051423	0.00150151	0.00116132	14	7	5	13	9.75	0.00191821	0.00101636	0.00137403	0.00141472	0.00143083	28	14	13	18	18.25
GEMIN6	gem-associated protein 6 [Homo sapiens]	0.808838	0.177527	0.00012874	0	0	0	0.00012874	1	0	0	0	0.25	8.82e-05	0.00018693	0	0.00020237	0.000159167	1	2	0	2	1.25
SF3B2	1 genes:SF3B2.gi|530396224|ref|XP_005273783.1|:SF3B2:PREDICTED: splicing factor 3B subunit 2 isoform X1 [Homo sapiens] ;gi|55749531|ref|NP_006833.2|:SF3B2:splicing factor 3B subunit 2 [Homo sapiens] ;	0.808566	0.231185	0.00103411	0.00046466	0.00064308	0.00074998	0.000722957	43	11	26	27	26.75	0.00097206	0.00090787	0.0009405	0.00075606	0.000894122	59	52	37	40	47
PABPC4	polyadenylate-binding protein 4 isoform 1 [Homo sapiens]	0.806692	0.10488	0.0007432	0.00068663	0.00085433	0.00103224	0.0008291	22.8148	12	25.5	27.4348	21.9374	0.00118598	0.00096498	0.00109605	0.0008641	0.00102778	53.1429	40.8043	31.8333	33.75	39.8826
RBM17	splicing factor 45 [Homo sapiens]	0.806465	0.627694	0.00021446	0.00018835	0.00022057	0.00061927	0.000310663	4	2	4	10	5	0.00044077	0.00035031	0.00062336	0.00012642	0.000385215	12	9	11	3	8.75
RPL31	60S ribosomal protein L31 isoform 1 [Homo sapiens]	0.804017	0.121032	0.00137599	0.00181269	0.00141517	0.00119197	0.00144896	8	6	8	6	7	0.00153183	0.001873	0.00218154	0.00162221	0.00180215	13	15	12	12	13
RFC3	replication factor C subunit 3 isoform 1 [Homo sapiens]	0.803463	0.52972	0.00018118	0.00021216	0.00012423	0.00013951	0.00016427	3	2	2	2	2.25	0.00037237	0.00017537	0.00012767	0.0001424	0.000204452	9	4	2	3	4.5
SNRPC	U1 small nuclear ribonucleoprotein C [Homo sapiens]	0.803095	0.61375	0.00054088	0.00047502	0.00013907	0.00062472	0.000444923	4	2	1	4	2.75	0.00018527	0.00039266	0.00100045	0.00063766	0.00055401	2	4	7	6	4.75
CFL1	cofilin-1 [Homo sapiens]	0.802431	0.371237	0	0.00060666	0.00013321	0.00134635	0.000695407	0	2.66667	1	9	3.16667	0.00106475	0.00122234	0.00036505	0.00081436	0.000866625	12	13	2.66667	8	8.91667
NCAPG2	1 genes:NCAPG2. 1 proteins in this group did not match any genes. gi|530339581|ref|NP_001268862.1|:NCAPG2:condensin-2 complex subunit G2 isoform b [Homo sapiens] ;gi|530339647|ref|NP_001268861.1|:NCAPG2:condensin-2 complex subunit G2 isoform a [Homo sapiens] ;gi|578814370|ref|XP_006716097.1|:PREDICTED: condensin-2 complex subunit G2 isoform X5 [Homo sapiens] ;	0.801567	0.0606633	0	0	0	2.148e-05	2.148e-05	0	0	0	1	0.25	1.274e-05	4.051e-05	3.932e-05	1.462e-05	2.67975e-05	1	3	2	1	1.75
MAT2A	S-adenosylmethionine synthase isoform type-2 [Homo sapiens]	0.796104	0.203065	0.00027215	0	0.00022392	0.00056581	0.00035396	5	0	4	9	4.5	0.00055933	0.00047418	0.00040271	0.00034224	0.000444615	15	12	7	8	10.5
STRN3	1 genes:STRN3.gi|142976675|ref|NP_055389.3|:STRN3:striatin-3 isoform 2 [Homo sapiens] ;gi|142976686|ref|NP_001077362.1|:STRN3:striatin-3 isoform 1 [Homo sapiens] ;gi|530403590|ref|XP_005267626.1|:STRN3:PREDICTED: striatin-3 isoform X1 [Homo sapiens] ;gi|530403592|ref|XP_005267627.1|:STRN3:PREDICTED: striatin-3 isoform X2 [Homo sapiens] ;	0.795569	0.878147	0	0	0	3.483e-05	3.483e-05	0	0	0	1	0.25	0	4.378e-05	0	0	4.378e-05	0	2	0	0	0.5
SMARCB1	1 genes:SMARCB1.gi|27545326|ref|NP_003064.2|:SMARCB1:SWI/SNF-related matrix-associated actin-dependent regulator of chromatin subfamily B member 1 isoform a [Homo sapiens] ;gi|55956801|ref|NP_001007469.1|:SMARCB1:SWI/SNF-related matrix-associated actin-dependent regulator of chromatin subfamily B member 1 isoform b [Homo sapiens] ;	0.795511	0.87811	0	0	0	6.45e-05	6.45e-05	0	0	0	1	0.25	0	8.108e-05	0	0	8.108e-05	0	2	0	0	0.5
	PREDICTED: small nuclear ribonucleoprotein Sm D2 isoform X1 [Homo sapiens]	0.792174	0.29373	0.00200422	0.00160019	0.00299825	0.00294625	0.00238723	11	5	16	14	11.5	0.00374469	0.00264549	0.00365902	0.00200485	0.00301351	30	20	19	14	20.75
YWHAE	14-3-3 protein epsilon [Homo sapiens]	0.79216	0.508978	0.00050588	0.00177715	0.00086714	0.00068168	0.000957962	6	12	10	7	8.75	0.00080866	0.00085693	0.00151496	0.00165667	0.0012093	14	14	17	25	17.5
GNL2	nucleolar GTP-binding protein 2 [Homo sapiens]	0.791027	0.0287499	0	0	0	0.00010191	0.00010191	0	0	0	3	0.75	0.00020149	0.00012811	9.326e-05	9.247e-05	0.000128833	10	6	3	4	5.75
NAP1L1	nucleosome assembly protein 1-like 1 [Homo sapiens]	0.791002	0.384761	0.00148464	0.00086926	0.00073518	0.00063511	0.000931048	27	9	13	10	14.75	0.00150158	0.00143709	0.0007323	0.00103722	0.00117705	39.8611	36	12.6	24	28.1153
IGF2BP1	insulin-like growth factor 2 mRNA-binding protein 1 isoform 1 [Homo sapiens]	0.787636	0.519926	0.00022357	0.00045815	0.00025548	0.00043038	0.000341895	6	7	6.66667	10	7.41667	0.00075141	0.00016231	0.00041259	0.00041	0.000434078	29.4359	6	10.4762	14	14.978
RPS7	40S ribosomal protein S7 [Homo sapiens]	0.787285	0.104793	0.00487624	0.00681316	0.00433124	0.00448012	0.00512519	44	35	38	35	38	0.00683309	0.00539052	0.00632535	0.00749087	0.00650996	90	67	54	86	74.25
TSR1	pre-rRNA-processing protein TSR1 homolog [Homo sapiens]	0.787208	0.246949	0.00093594	0.00145609	0.00074257	0.00098836	0.00103074	35	31	27	32	31.25	0.00152054	0.00139776	0.00084793	0.00147122	0.00130936	83	72	30	70	63.75
MRPL3	39S ribosomal protein L3, mitochondrial [Homo sapiens]	0.786415	0.686978	6.178e-05	0	0	7.136e-05	6.657e-05	1	0	0	1	0.5	8.465e-05	0	0	0	8.465e-05	2	0	0	0	0.5
MAP1B	microtubule-associated protein 1B [Homo sapiens]	0.78459	0.110864	0.00081887	0.00100991	0.00102139	0.0011873	0.00100937	94	66	114	118	98	0.00119343	0.00117	0.00166658	0.00111595	0.00128649	199.97	185	181	162.988	182.239
BMS1	PREDICTED: ribosome biogenesis protein BMS1 homolog isoform X1 [Homo sapiens]	0.784535	0.203383	0.00055343	0.00032403	0.00056919	0.00085229	0.000574735	33	11	33	44	30.25	0.00076943	0.00066963	0.00072676	0.0007645	0.00073258	66.9697	55	41	58	55.2424
	0 genes:. 4 proteins in this group did not match any genes. gi|530393530|ref|XP_005269809.1|:PREDICTED: heterogeneous nuclear ribonucleoprotein H3 isoform X5 [Homo sapiens] ;gi|530393534|ref|XP_005269811.1|:PREDICTED: heterogeneous nuclear ribonucleoprotein H3 isoform X7 [Homo sapiens] ;gi|578819373|ref|XP_006717879.1|:PREDICTED: heterogeneous nuclear ribonucleoprotein H3 isoform X8 [Homo sapiens…	0.782913	0.707928	0.0001	0	0	0.000231	0.0001655	1	0	0	2	0.75	0	0	0.00021139	0	0.00021139	0	0	2	0	0.5
HNRNPA0	heterogeneous nuclear ribonucleoprotein A0 [Homo sapiens]	0.781961	0.149595	0.00056393	0	0.00050749	0.00073277	0.000601397	8	0	7	9	6	0.00101414	0.0006141	0.00089408	0.00055403	0.000769087	21	12	12	10	13.75
PGRMC1	membrane-associated progesterone receptor component 1 isoform 1 [Homo sapiens]	0.780436	0.223569	0.00022051	0	0.00068037	0.00038204	0.00042764	2	0	6	3	2.75	0.00075534	0.00048026	0.00034961	0.00060659	0.00054795	10	6	3	7	6.5
	0 genes:. 6 proteins in this group did not match any genes. gi|530426348|ref|XP_005262024.1|:PREDICTED: E3 ubiquitin-protein ligase HUWE1 isoform X3 [Homo sapiens] ;gi|530426350|ref|XP_005262025.1|:PREDICTED: E3 ubiquitin-protein ligase HUWE1 isoform X4 [Homo sapiens] ;gi|530426352|ref|XP_005262026.1|:PREDICTED: E3 ubiquitin-protein ligase HUWE1 isoform X5 [Homo sapiens] ;gi|530426356|ref|XP_0052…	0.776288	0.442108	3.932e-05	2.59e-05	2.022e-05	1.703e-05	2.56175e-05	8	3	4	3	4.5	2.694e-05	3.925e-05	1.559e-05	5.022e-05	3.3e-05	8	11	3	13	8.75
MCM3	DNA replication licensing factor MCM3 isoform 1 [Homo sapiens]	0.776225	0.140693	0	4.427e-05	5.185e-05	0	4.806e-05	0	1	2	0	0.75	5.18e-05	0.00010979	2.664e-05	5.943e-05	6.1915e-05	3	6	1	3	3.25
SNRPA	U1 small nuclear ribonucleoprotein A [Homo sapiens]	0.773883	0.391414	0	0	0.00015682	0.00017612	0.00016647	0	0	2	2	1	0	0.00033209	0.0001934	0.00011984	0.00021511	0	6	2.4	2	2.6
SCFD1	1 genes:SCFD1.gi|33469966|ref|NP_057190.2|:SCFD1:sec1 family domain-containing protein 1 isoform a [Homo sapiens] ;gi|33469978|ref|NP_878255.1|:SCFD1:sec1 family domain-containing protein 1 isoform b [Homo sapiens] ;gi|383792154|ref|NP_001244305.1|:SCFD1:sec1 family domain-containing protein 1 isoform c [Homo sapiens] ;gi|530403382|ref|XP_005267526.1|:SCFD1:PREDICTED: sec1 family domain-containin…	0.773382	0.135407	3.349e-05	0	0	0	3.349e-05	1	0	0	0	0.25	4.589e-05	4.862e-05	3.54e-05	0	4.33033e-05	2	2	1	0	1.25
DDX47	probable ATP-dependent RNA helicase DDX47 isoform 1 [Homo sapiens]	0.769583	0.638554	9.45e-05	8.3e-05	4.86e-05	0.00038204	0.000152035	2	1	1	7	2.75	6.474e-05	0.00024013	0.00029966	0.00018569	0.000197555	2	7	6	5	5
TRIM27	zinc finger protein RFP [Homo sapiens]	0.768816	0.0748095	8.382e-05	0	4.31e-05	0	6.346e-05	2	0	1	0	0.75	0.00011485	6.085e-05	8.859e-05	6.588e-05	8.25425e-05	4	2	2	2	2.5
GCDH	glutaryl-CoA dehydrogenase, mitochondrial isoform a precursor [Homo sapiens]	0.768487	0.953935	9.817e-05	0.00017244	0.00025242	0.00011339	0.000159105	2	2	5	2	2.75	0.0002354	0.00017818	0.00020753	0	0.000207037	7	5	4	0	4
HDAC1	histone deacetylase 1 [Homo sapiens]	0.765887	0.669229	0.00011151	0	4.588e-05	0.00018032	0.00011257	2.5	0	1	3.5	1.75	0.00019446	0	0.00015087	9.561e-05	0.00014698	6.36364	0	3.2	2.72727	3.07273
RPL19	1 genes:RPL19.gi|4506609|ref|NP_000972.1|:RPL19:60S ribosomal protein L19 [Homo sapiens] ;gi|530412640|ref|XP_005257621.1|:RPL19:PREDICTED: 60S ribosomal protein L19 isoform X1 [Homo sapiens] ;	0.764365	0.46524	0.00087754	0.00038535	0.00146662	0.00164706	0.00109414	8	2	13	13	9	0.00150297	0.00095561	0.00231882	0.00094836	0.00143144	20	12	20	11	15.75
LMNB1	lamin-B1 isoform 1 [Homo sapiens]	0.763666	0.756548	3.669e-05	0	0	4.238e-05	3.9535e-05	1	0	0	1	0.5	5.027e-05	5.327e-05	0	0	5.177e-05	2	2	0	0	1
HADHA	trifunctional enzyme subunit alpha, mitochondrial precursor [Homo sapiens]	0.761911	0.191473	0	0.00034646	0.0001449	0.00052074	0.000337367	0	7	5	16	7	0.00050191	0.00057278	0.00029783	0.00039864	0.00044279	26	28	10	18	20.5
	PREDICTED: cyclin-dependent kinase 1 isoform X3 [Homo sapiens]	0.760642	0.239874	0.00043434	0.00076292	0.00037226	0.00058528	0.0005387	6	6	5	7	6	0.00049593	0.00094596	0.00076513	0.00062585	0.000708217	10	18	10	11	12.25
CSTB	cystatin-B [Homo sapiens]	0.757737	0.171544	0	0	0.00045127	0	0.00045127	0	0	2	0	0.5	0.00030059	0.00079635	0	0.00068971	0.00059555	2	5	0	4	2.75
HIST3H2A	histone H2A type 3 [Homo sapiens]	0.757147	0.768443	0.00057884	0	0	0.00019102	0.00038493	3.5	0	0	1	1.125	0.00050985	0	0	0.00050694	0.000508395	4.5	0	0	3.9	2.1
SPTBN1	PREDICTED: spectrin beta chain, non-erythrocytic 1 isoform X3 [Homo sapiens]	0.754375	0.646436	0.00121869	0.00066562	0	0.00063727	0.000840527	134	41.6667	0	60.6667	59.0833	0.00104051	0.00065805	0	0.00164405	0.0011142	167	99.6667	0	230	124.167
NDUFS3	NADH dehydrogenase [ubiquinone] iron-sulfur protein 3, mitochondrial precursor [Homo sapiens]	0.752887	0.0126248	0	0	0	9.406e-05	9.406e-05	0	0	0	1	0.25	0.00016738	0.00011825	8.608e-05	0.00012802	0.000124932	3	2	1	2	2
HNRNPK	PREDICTED: heterogeneous nuclear ribonucleoprotein K isoform X1 [Homo sapiens]	0.752784	0.306457	0.00162175	0.00097667	0.00100076	0.0017126	0.00132794	35	12	21	32	25	0.00208557	0.00107644	0.0025467	0.00134747	0.00176404	65.7	32	52	37	46.675
MRPL22	39S ribosomal protein L22, mitochondrial isoform a [Homo sapiens]	0.752466	0.15817	0	0	0	0.00012055	0.00012055	0	0	0	1	0.25	0.000143	0.00022731	0.00011031	0	0.000160207	2	3	1	0	1.5
AP2A1	1 genes:AP2A1.gi|19913414|ref|NP_055018.2|:AP2A1:AP-2 complex subunit alpha-1 isoform 1 [Homo sapiens] ;gi|19913416|ref|NP_570603.2|:AP2A1:AP-2 complex subunit alpha-1 isoform 2 [Homo sapiens] ;	0.751956	0.717071	0	0	2.263e-05	2.542e-05	2.4025e-05	0	0	1	1	0.5	0	3.195e-05	0	0	3.195e-05	0	2	0	0	0.5
GLG1	1 genes:GLG1.gi|224586815|ref|NP_001139138.1|:GLG1:Golgi apparatus protein 1 isoform 2 precursor [Homo sapiens] ;gi|224586817|ref|NP_001139139.1|:GLG1:Golgi apparatus protein 1 isoform 3 precursor [Homo sapiens] ;gi|54633312|ref|NP_036333.2|:GLG1:Golgi apparatus protein 1 isoform 1 precursor [Homo sapiens] ;	0.750901	0.228281	0	0	0	4.167e-05	4.167e-05	0	0	0	2	0.5	9.885e-05	3.928e-05	0	2.835e-05	5.54933e-05	8	3	0	2	3.25
RBM25	RNA-binding protein 25 [Homo sapiens]	0.7508	0.195154	0.00015302	0.00013439	0.00023607	0.00032403	0.000211877	6	3	9	11	7.25	0.00029703	0.00031476	0.00029652	0.0002205	0.000282203	17	17	11	11	14
UTP3	something about silencing protein 10 [Homo sapiens]	0.750569	0.848468	0	0	4.616e-05	0	4.616e-05	0	0	1	0	0.25	6.15e-05	0	0	0	6.15e-05	2	0	0	0	0.5
WTAP	pre-mRNA-splicing regulator WTAP isoform 1 [Homo sapiens]	0.749984	0.0798582	0	0	0.00011168	0.00012542	0.00011855	0	0	2	2	1	7.439e-05	0.00015766	0.00022954	0.00017069	0.00015807	2	4	4	4	3.5
GTF3C5	1 genes:GTF3C5.gi|170763506|ref|NP_036219.2|:GTF3C5:general transcription factor 3C polypeptide 5 isoform 2 [Homo sapiens] ;gi|170763508|ref|NP_001116295.1|:GTF3C5:general transcription factor 3C polypeptide 5 isoform 1 [Homo sapiens] ;	0.747823	0.402624	0	0.00014553	0	0	0.00014553	0	2	0	0	0.5	0.00017028	0	0.00021893	0	0.000194605	6	0	5	0	2.75
CPSF6	1 genes:CPSF6. 1 proteins in this group did not match any genes. gi|162329583|ref|NP_008938.2|:CPSF6:cleavage and polyadenylation specificity factor subunit 6 [Homo sapiens] ;gi|530399640|ref|XP_005268645.1|:CPSF6:PREDICTED: cleavage and polyadenylation specificity factor subunit 6 isoform X1 [Homo sapiens] ;gi|530399642|ref|XP_005268646.1|:PREDICTED: cleavage and polyadenylation specificity fact…	0.746626	0.0652477	0.00101451	0.00130222	0.00112366	0.00090137	0.00108544	26	19	28	20	23.25	0.00114946	0.00172797	0.00164969	0.00128805	0.00145379	43	61	40	42	46.5
PHF5A	PHD finger-like domain-containing protein 5A [Homo sapiens]	0.745851	0.446974	0.00039091	0	0.0010051	0.00067725	0.000691087	2	0	5	3	2.5	0.0005356	0.00028379	0.00227244	0.00061447	0.000926575	4	2	11	4	5.25
RBM3	putative RNA-binding protein 3 [Homo sapiens]	0.744857	0.568557	0.00013694	0.00024054	0.00042252	0.00047451	0.000318627	1	1	3	3	2	0.00065671	0.00019883	0	0	0.00042777	7	2	0	0	2.25
RPLP1	60S acidic ribosomal protein P1 isoform 1 [Homo sapiens]	0.743895	0.571506	0.00318253	0.00070986	0.00116379	0.00051735	0.00139338	16.875	2.14286	6	2.375	6.84821	0.00308038	0.00123224	0.00081633	0.00236341	0.00187309	23.8415	9	4.09524	15.9444	13.2203
ACTG1	actin, cytoplasmic 2 [Homo sapiens]	0.743873	0.0173988	0.00173909	0.00231622	0.00259449	0.00219789	0.00221192	30.3333	23	44	33.1905	32.631	0.00262973	0.00291692	0.00297986	0.00336758	0.00297352	66.9524	70.0806	49.1739	74.7333	65.2351
SF3A2	splicing factor 3A subunit 2 [Homo sapiens]	0.743524	0.456229	0.00050969	0.00040694	0.00014297	0.00026759	0.000331798	11	5	3	5	6	0.00073011	0.00047094	0.00014693	0.00043702	0.00044625	23	14	3	12	13
GANAB	1 genes:GANAB.gi|38202257|ref|NP_938148.1|:GANAB:neutral alpha-glucosidase AB isoform 2 precursor [Homo sapiens] ;gi|499589572|ref|NP_001265121.1|:GANAB:neutral alpha-glucosidase AB isoform 4 [Homo sapiens] ;gi|499589599|ref|NP_001265122.1|:GANAB:neutral alpha-glucosidase AB isoform 5 [Homo sapiens] ;gi|499589768|ref|NP_001265123.1|:GANAB:neutral alpha-glucosidase AB isoform 6 [Homo sapiens] ;gi|…	0.743087	0.318684	0	4e-05	2.342e-05	0	3.171e-05	0	1	1	0	0.5	4.681e-05	3.307e-05	4.814e-05	0	4.26733e-05	3	2	2	0	1.75
SPTBN1	PREDICTED: spectrin beta chain, non-erythrocytic 1 isoform X2 [Homo sapiens]	0.742597	0.616252	0	0.0006693	0.00142022	0.00128159	0.0011237	0	41.6667	151	121.333	78.5	0.00104626	0.00132338	0.00216998	0	0.00151321	167	199.333	224.5	0	147.708
ELP2	1 genes:ELP2.gi|338968885|ref|NP_001229804.1|:ELP2:elongator complex protein 2 isoform 1 [Homo sapiens] ;gi|338968890|ref|NP_001229806.1|:ELP2:elongator complex protein 2 isoform 4 [Homo sapiens] ;gi|338968894|ref|NP_001229808.1|:ELP2:elongator complex protein 2 isoform 6 [Homo sapiens] ;gi|8922735|ref|NP_060725.1|:ELP2:elongator complex protein 2 isoform 2 [Homo sapiens] ;	0.741363	0.894357	2.413e-05	0	2.482e-05	2.787e-05	2.56067e-05	1	0	1	1	0.75	1.653e-05	5.255e-05	0	0	3.454e-05	1	3	0	0	1
CALR	calreticulin precursor [Homo sapiens]	0.741188	0.254812	0.00015467	0	5.303e-05	0.00017865	0.000128783	3	0	1	3	1.75	0.00021193	0.00022458	0.00021798	4.052e-05	0.000173753	6	6	4	1	4.25
	PREDICTED: U2 snRNP-associated SURP motif-containing protein isoform X1 [Homo sapiens]	0.740239	0.291309	0.00037646	0.00053267	0.00044454	0.00051533	0.00046725	18	14.5	20.6667	21.3333	18.625	0.00050864	0.00066806	0.00099475	0.00035341	0.000631215	35.5	44	45	21.5	36.5
RNF41	1 genes:RNF41.gi|338827618|ref|NP_001229755.1|:RNF41:E3 ubiquitin-protein ligase NRDP1 isoform 1 [Homo sapiens] ;gi|530399584|ref|XP_005268618.1|:RNF41:PREDICTED: E3 ubiquitin-protein ligase NRDP1 isoform X1 [Homo sapiens] ;	0.740181	0.72754	6.782e-05	0	6.975e-05	0	6.8785e-05	1	0	1	0	0.5	9.293e-05	0	0	0	9.293e-05	2	0	0	0	0.5
ELP3	elongator complex protein 3 isoform 1 [Homo sapiens]	0.740158	0.0766704	3.93e-05	0	0	4.54e-05	4.235e-05	1	0	0	1	0.5	2.693e-05	5.707e-05	8.309e-05	6.178e-05	5.72175e-05	1	2	2	2	1.75
SMU1	WD40 repeat-containing protein SMU1 [Homo sapiens]	0.738671	0.0947225	4.191e-05	0	4.31e-05	0	4.2505e-05	1	0	1	0	0.5	2.871e-05	9.128e-05	4.43e-05	6.588e-05	5.75425e-05	1	3	1	2	1.75
LONP1	1 genes:LONP1.gi|21396489|ref|NP_004784.2|:LONP1:lon protease homolog, mitochondrial isoform 1 precursor [Homo sapiens] ;gi|451327634|ref|NP_001263408.1|:LONP1:lon protease homolog, mitochondrial isoform 2 [Homo sapiens] ;gi|451327636|ref|NP_001263409.1|:LONP1:lon protease homolog, mitochondrial isoform 3 [Homo sapiens] ;	0.738459	0.365339	0	0	2.306e-05	2.589e-05	2.4475e-05	0	0	1	1	0.5	1.536e-05	4.883e-05	0	3.524e-05	3.31433e-05	1	3	0	2	1.5
EEF1A2	elongation factor 1-alpha 2 [Homo sapiens]	0.737368	0.892263	0.00018574	0	6.766e-05	0.00014813	0.000133843	4	0	1.41667	2.7619	2.04464	0.00021333	0	0.0001497	0	0.000181515	6.70588	0	3.05	0	2.43897
RCN2	1 genes:RCN2.gi|426214088|ref|NP_001258766.1|:RCN2:reticulocalbin-2 isoform b precursor [Homo sapiens] ;gi|4506457|ref|NP_002893.1|:RCN2:reticulocalbin-2 isoform a precursor [Homo sapiens] ;	0.737102	0.447234	0.00121939	0.00766561	0.00191418	0.00266858	0.00336694	19	68	29	36	38	0.00457262	0.00400692	0.00474839	0.0049433	0.00456781	104	86	70	98	89.5
CDK12	cyclin-dependent kinase 12 isoform 1 [Homo sapiens]	0.736279	0.147546	5.772e-05	0	4.452e-05	8.333e-05	6.18567e-05	4	0	3	5	3	7.01e-05	0.00012346	8.579e-05	5.67e-05	8.40125e-05	7.09091	11.7857	5.625	5	7.37541
PDCD5	1 genes:PDCD5.gi|4759224|ref|NP_004699.1|:PDCD5:programmed cell death protein 5 [Homo sapiens] ;gi|530417532|ref|XP_005259449.1|:PDCD5:PREDICTED: programmed cell death protein 5 isoform X1 [Homo sapiens] ;	0.734771	0.837831	0	0	0	0.00019866	0.00019866	0	0	0	1	0.25	0	0	0	0.00027037	0.00027037	0	0	0	2	0.5
	PREDICTED: 60S ribosomal protein L6 isoform X5 [Homo sapiens]	0.733987	0.515703	0.0018663	0.00026225	0.00099812	0.00129337	0.00110501	25	2	13	15	13.75	0.00291514	0.00086713	0.00118356	0.00105613	0.00150549	57	16	15	18	26.5
ACADM	1 genes:ACADM.gi|187960098|ref|NP_001120800.1|:ACADM:medium-chain specific acyl-CoA dehydrogenase, mitochondrial isoform b precursor [Homo sapiens] ;gi|4557231|ref|NP_000007.1|:ACADM:medium-chain specific acyl-CoA dehydrogenase, mitochondrial isoform a precursor [Homo sapiens] ;gi|554506554|ref|NP_001272971.1|:ACADM:medium-chain specific acyl-CoA dehydrogenase, mitochondrial isoform c [Homo sapie…	0.733942	0.577193	0.00030353	8.886e-05	5.203e-05	0.00029215	0.000184142	6	1	1	5	3.25	6.931e-05	0.00044071	0.00037428	0.00011928	0.000250895	2	12	7	3	6
FTSJ3	pre-rRNA processing protein FTSJ3 [Homo sapiens]	0.731841	0.0160127	0	0	0	8.796e-05	8.796e-05	0	0	0	3	0.75	6.956e-05	0.00011057	0.00016098	0.00013965	0.00012019	4	6	6	7	5.75
SPTAN1	spectrin alpha chain, non-erythrocytic 1 isoform 2 [Homo sapiens]	0.730519	0.00195012	0.00044139	0.00043921	0.0004808	0.00056004	0.00048036	50.75	28.75	53.75	55.75	47.25	0.00065244	0.00064561	0.00071014	0.00062205	0.00065756	109.5	102.25	77.25	91	95
PRPF38A	pre-mRNA-splicing factor 38A [Homo sapiens]	0.729824	0.834479	6.891e-05	0	0	0	6.891e-05	1	0	0	0	0.25	9.442e-05	0	0	0	9.442e-05	2	0	0	0	0.5
GTF2F2	general transcription factor IIF subunit 2 [Homo sapiens]	0.729778	0.834447	8.634e-05	0	0	0	8.634e-05	1	0	0	0	0.25	0.00011831	0	0	0	0.00011831	2	0	0	0	0.5
ECD	1 genes:ECD.gi|209364547|ref|NP_001129224.1|:ECD:protein SGT1 isoform 2 [Homo sapiens] ;gi|209364550|ref|NP_001129225.1|:ECD:protein SGT1 isoform 3 [Homo sapiens] ;gi|6005784|ref|NP_009196.1|:ECD:protein SGT1 isoform 1 [Homo sapiens] ;	0.729567	0.214363	9.527e-05	5.578e-05	0	0.00011004	8.703e-05	3	1	0	3	1.75	0.00013054	0.00013833	3.357e-05	0.00017472	0.00011929	6	6	1	7	5
FIP1L1	1 genes:FIP1L1. 6 proteins in this group did not match any genes. gi|40254978|ref|NP_112179.2|:FIP1L1:pre-mRNA 3'-end-processing factor FIP1 isoform 1 [Homo sapiens] ;gi|530376839|ref|XP_005265825.1|:PREDICTED: pre-mRNA 3'-end-processing factor FIP1 isoform X1 [Homo sapiens] ;gi|530376841|ref|XP_005265826.1|:FIP1L1:PREDICTED: pre-mRNA 3'-end-processing factor FIP1 isoform X2 [Homo sapiens] ;gi|53…	0.72874	0.343464	0.00010858	0	3.723e-05	0.00020903	0.00011828	3	0	1	5	2.25	0.00012398	0.00031532	0.00015303	5.69e-05	0.000162307	5	12	4	2	5.75
G3BP1	PREDICTED: ras GTPase-activating protein-binding protein 1 isoform X2 [Homo sapiens]	0.72812	0.120384	0	8.104e-05	4.745e-05	0.00010658	7.83567e-05	0	1	1	2	1	0.00012643	0.00013398	9.753e-05	7.252e-05	0.000107615	4	4	2	2	3
HNRNPAB	1 genes:HNRNPAB.gi|55956919|ref|NP_112556.2|:HNRNPAB:heterogeneous nuclear ribonucleoprotein A/B isoform a [Homo sapiens] ;gi|55956921|ref|NP_004490.2|:HNRNPAB:heterogeneous nuclear ribonucleoprotein A/B isoform b [Homo sapiens] ;	0.727942	0.309339	6.476e-05	0	0.00019981	0.00029919	0.00018792	1	0	3	4	2	0.00044365	9.403e-05	0.00034224	0.00015269	0.000258152	10	2	5	3	5
PLRG1	pleiotropic regulator 1 isoform 1 [Homo sapiens]	0.727648	0.135038	0.00025097	0	0.0004302	0.00048313	0.0003881	6	0	10	10	6.5	0.00074505	0.00060733	0.00035369	0.00042738	0.000533363	26	20	8	13	16.75
SPTAN1	spectrin alpha chain, non-erythrocytic 1 isoform 1 [Homo sapiens]	0.7272	0.00155853	0.00043182	0.00043832	0.00047982	0.00054889	0.000474713	49.75	28.75	53.75	54.75	46.75	0.00064221	0.00064746	0.00070412	0.00061739	0.000652795	108	102.75	76.75	90.5	94.5
PCBP1	poly(rC)-binding protein 1 [Homo sapiens]	0.726365	0.0794764	6.039e-05	0	0.00037268	0	0.000216535	1	0	6	0	1.75	0.00028962	0.0002833	0.00028725	0.00033226	0.000298107	7	6.46154	4.5	7	6.24038
EEF1A1	elongation factor 1-alpha 1 [Homo sapiens]	0.725981	0.0710116	0.00232682	0.00237049	0.00237314	0.00141031	0.00212019	50	29	49.5833	26.2381	38.7054	0.00220918	0.00307438	0.00285039	0.00354785	0.00292045	69.2941	91	57.95	97	78.811
SF3B1	splicing factor 3B subunit 1 isoform 1 [Homo sapiens]	0.725781	0.00503551	0.00080789	0.00098465	0.00105134	0.00089504	0.00093473	49	34	62	47	48	0.0011973	0.00132863	0.00144642	0.00117923	0.00128789	106	111	83	91	97.75
SRSF3	serine/arginine-rich splicing factor 3 [Homo sapiens]	0.725653	0.370489	0.00058993	0.00069081	0.00080898	0.00141324	0.00087574	4.5	3	6	9.33333	5.70833	0.00161661	0.00081426	0.00177823	0.00061822	0.00120683	18	8.55556	12.8333	6	11.3472
TRA2A	1 genes:TRA2A. 1 proteins in this group did not match any genes. gi|544346329|ref|NP_001269688.1|:TRA2A:transformer-2 protein homolog alpha isoform 3 [Homo sapiens] ;gi|578813463|ref|XP_006715776.1|:PREDICTED: transformer-2 protein homolog alpha isoform X3 [Homo sapiens] ;gi|9558733|ref|NP_037425.1|:TRA2A:transformer-2 protein homolog alpha isoform 1 [Homo sapiens] ;	0.725399	0.179379	0	0	0	0.00027592	0.00027592	0	0	0	2	0.5	0	0.00060699	0.00025249	0.00028163	0.00038037	0	7	2	3	3
SPTAN1	spectrin alpha chain, non-erythrocytic 1 isoform 3 [Homo sapiens]	0.725178	0.00184488	0.00044499	0.00044279	0.00048472	0.00056461	0.000484278	50.75	28.75	53.75	55.75	47.25	0.00065476	0.00065724	0.0007252	0.00063402	0.000667805	109	103.25	78.25	92	95.625
CMBL	carboxymethylenebutenolidase homolog [Homo sapiens]	0.723267	0.183481	0.00026326	0.00030828	0.00018051	0.00020272	0.000238692	3	2	2	2	2.25	0.00024048	0.00031854	0.00027826	0.0004828	0.00033002	4	5	3	7	4.75
SKP1	1 genes:SKP1.gi|25777711|ref|NP_008861.2|:SKP1:S-phase kinase-associated protein 1 isoform a [Homo sapiens] ;gi|25777713|ref|NP_733779.1|:SKP1:S-phase kinase-associated protein 1 isoform b [Homo sapiens] ;	0.722943	0.297641	0.00040312	0.00047205	0.0002764	0.0001552	0.000326693	3	2	2	1	2	0.00027617	0.00068287	0.00042608	0.00042245	0.000451893	3	7	3	4	4.25
RPS15	40S ribosomal protein S15 [Homo sapiens]	0.722717	0.0684523	0.00845164	0.0135431	0.00853985	0.00993306	0.0101169	57	52	56	58	55.75	0.0140181	0.0118408	0.0125376	0.0175972	0.0139984	138	110	80	151	119.75
GLO1	lactoylglutathione lyase [Homo sapiens]	0.722436	0.352258	0.00023369	0	0	0.00026992	0.000251805	2	0	0	2	1	0.00024015	0.00025448	0	0.00055102	0.00034855	3	3	0	6	3
SPTAN1	PREDICTED: spectrin alpha chain, non-erythrocytic 1 isoform X8 [Homo sapiens]	0.721862	0.00151137	0.00043322	0.00043974	0.00048138	0.00055066	0.00047625	49.75	28.75	53.75	54.75	46.75	0.0006413	0.00065588	0.0007156	0.00062623	0.000659752	107.5	103.75	77.75	91.5	95.125
RPL13	60S ribosomal protein L13 isoform 1 [Homo sapiens]	0.72048	0.353656	0.00091705	0.00035796	0.00052398	0.00058845	0.00059686	9	2	5	5	5.25	0.00125651	0.00036987	0.00064619	0.00104111	0.00082842	18	5	6	13	10.5
IQGAP2	1 genes:IQGAP2. 4 proteins in this group did not match any genes. gi|116089337|ref|NP_006624.2|:IQGAP2:ras GTPase-activating-like protein IQGAP2 isoform 1 [Homo sapiens] ;gi|530379104|ref|XP_005248466.1|:PREDICTED: ras GTPase-activating-like protein IQGAP2 isoform X1 [Homo sapiens] ;gi|530379108|ref|XP_005248468.1|:PREDICTED: ras GTPase-activating-like protein IQGAP2 isoform X3 [Homo sapiens] ;gi…	0.719803	0.492412	0.00017746	4.795e-05	4.212e-05	1.577e-05	7.0825e-05	13	2	3	1	4.75	0.00011222	6.937e-05	0.00011543	9.656e-05	9.8395e-05	12	7	8	9	9
PCNT	1 genes:PCNT. 4 proteins in this group did not match any genes. gi|530419244|ref|XP_005261181.1|:PCNT:PREDICTED: pericentrin isoform X1 [Homo sapiens] ;gi|530419246|ref|XP_005261182.1|:PREDICTED: pericentrin isoform X2 [Homo sapiens] ;gi|530419248|ref|XP_005261183.1|:PREDICTED: pericentrin isoform X3 [Homo sapiens] ;gi|530419252|ref|XP_005261185.1|:PREDICTED: pericentrin isoform X5 [Homo sapiens]…	0.71926	0.0201867	0	0	6.61e-06	0	6.61e-06	0	0	1	0	0.25	8.8e-06	9.33e-06	1.358e-05	5.05e-06	9.19e-06	2	2	2	1	1.75
SRRM2	1 genes:SRRM2. 3 proteins in this group did not match any genes. gi|530407857|ref|XP_005255283.1|:SRRM2:PREDICTED: serine/arginine repetitive matrix protein 2 isoform X2 [Homo sapiens] ;gi|530407861|ref|XP_005255284.1|:PREDICTED: serine/arginine repetitive matrix protein 2 isoform X3 [Homo sapiens] ;gi|578828051|ref|XP_006720935.1|:PREDICTED: serine/arginine repetitive matrix protein 2 isoform X6…	0.71857	0.120886	0.00044547	0.0002471	0.00039385	0.00043329	0.000379928	57	18	49	48	43	0.00073351	0.0004539	0.0004791	0.0004484	0.000528727	137	80	58	73	87
	MAP/microtubule affinity-regulating kinase 3 isoform a [Homo sapiens]	0.717788	0.119951	5.71e-05	0	0	0	5.71e-05	2	0	0	0	0.5	6.52e-05	8.291e-05	9.054e-05	0	7.955e-05	3.33333	4	3	0	2.58333
DHX36	probable ATP-dependent RNA helicase DHX36 isoform 1 [Homo sapiens]	0.716375	0.46819	2.133e-05	0.00011239	4.387e-05	0.00012318	7.51925e-05	1	3	2	5	2.75	6.079e-05	6.194e-05	0.00011272	0.0001844	0.000104963	4.16	4	5	11	6.04
MRPS23	28S ribosomal protein S23, mitochondrial [Homo sapiens]	0.715968	0.740396	0	0.00019876	0	0.0002614	0.00023008	0	1	0	2	0.75	0	0.0001643	0.00047841	0	0.000321355	0	2	4	0	1.5
VIM	PREDICTED: vimentin isoform X1 [Homo sapiens]	0.715623	0.445161	0.00096887	8.104e-05	0.00033216	0.0014388	0.000705218	21	1	7	27	14	0.00120109	0.00127279	0.00063394	0.00083402	0.00098546	38	38	13	23	28
MMS19	1 genes:MMS19. 1 proteins in this group did not match any genes. gi|574957085|ref|NP_001276332.1|:MMS19:MMS19 nucleotide excision repair protein homolog isoform 2 [Homo sapiens] ;gi|574957204|ref|NP_001276334.1|:MMS19:MMS19 nucleotide excision repair protein homolog isoform 1 [Homo sapiens] ;gi|578819699|ref|XP_006718007.1|:PREDICTED: MMS19 nucleotide excision repair protein homolog isoform X13 […	0.714781	0.317277	2.178e-05	0.00019131	4.481e-05	0	8.59667e-05	1	5	2	0	2	0.000194	0.00012651	9.209e-05	6.848e-05	0.00012027	13	8	4	4	7.25
MBD2	methyl-CpG-binding domain protein 2 isoform 1 [Homo sapiens]	0.712573	0.170695	5.231e-05	0	0	0	5.231e-05	1	0	0	0	0.25	7.167e-05	3.798e-05	0.00011058	0	7.341e-05	2	1	2	0	1.25
WDR33	pre-mRNA 3' end processing protein WDR33 isoform 1 [Homo sapiens]	0.712274	0.221484	1.609e-05	0	1.655e-05	3.717e-05	2.327e-05	1	0	1	2	1	1.102e-05	3.505e-05	3.402e-05	5.059e-05	3.267e-05	1	3	2	4	2.5
TUFM	elongation factor Tu, mitochondrial precursor [Homo sapiens]	0.712214	0.0777942	0.00042527	0.00033199	0.00034019	0.00038204	0.000369872	9	4	7	7	6.75	0.00051795	0.00037735	0.00069921	0.0004828	0.000519327	16	11	14	13	13.5
SRSF6	serine/arginine-rich splicing factor 6 [Homo sapiens]	0.711699	0.110634	0.00042187	0	0.00029844	0.00041388	0.000378063	6.75	0	4.64286	5.73333	4.28155	0.00049147	0.00037508	0.00078494	0.00047336	0.000531213	11.4783	8.26667	11.8824	9.63636	10.3159
NUDT21	cleavage and polyadenylation specificity factor subunit 5 [Homo sapiens]	0.707116	0.232693	0.00161012	0.00116454	0.00087669	0.00054697	0.00104958	17	7	9	5	9.5	0.00077863	0.00171898	0.00180194	0.00163769	0.00148431	12	25	18	22	19.25
DAXX	death domain-associated protein 6 isoform c [Homo sapiens]	0.707004	0.249836	9.699e-05	0.00011358	9.975e-05	0	0.00010344	3	2	3	0	2	0.00026579	4.694e-05	0.00017086	0.00010164	0.000146307	12	2	5	4	5.75
TOP2A	1 genes:TOP2A.gi|19913406|ref|NP_001058.2|:TOP2A:DNA topoisomerase 2-alpha [Homo sapiens] ;gi|530412779|ref|XP_005257689.1|:TOP2A:PREDICTED: DNA topoisomerase 2-alpha isoform X1 [Homo sapiens] ;	0.706087	0.295796	0	0	0	3.244e-05	3.244e-05	0	0	0	2	0.5	9.621e-05	3.058e-05	0	1.104e-05	4.59433e-05	10	3	0	1	3.5
MCM4	1 genes:MCM4. 1 proteins in this group did not match any genes. gi|33469919|ref|NP_005905.2|:MCM4:DNA replication licensing factor MCM4 [Homo sapiens] ;gi|530388425|ref|XP_005251291.1|:PREDICTED: DNA replication licensing factor MCM4 isoform X1 [Homo sapiens] ;	0.704162	0.481341	0.00014948	4.376e-05	5.124e-05	2.877e-05	6.83125e-05	6	1	2	1	2.5	0.00013654	0.0001266	0.00010533	1.958e-05	9.70125e-05	8	7	4	1	5
TXNDC12	thioredoxin domain-containing protein 12 precursor [Homo sapiens]	0.703948	0.431307	0.000125	0	0	0	0.000125	1	0	0	0	0.25	0.0002569	0	0	9.824e-05	0.00017757	3	0	0	1	1
HNRNPM	1 genes:HNRNPM.gi|14141152|ref|NP_005959.2|:HNRNPM:heterogeneous nuclear ribonucleoprotein M isoform a [Homo sapiens] ;gi|157412270|ref|NP_112480.2|:HNRNPM:heterogeneous nuclear ribonucleoprotein M isoform b [Homo sapiens] ;	0.703813	0.39211	0.00100136	0.00041386	0.00036349	0.00170087	0.000869895	34	8	12	50	26	0.00175539	0.00124012	0.00136969	0.0005787	0.00123597	87	58	44	25	53.5
DDX50	ATP-dependent RNA helicase DDX50 [Homo sapiens]	0.702551	0.392272	0.00011669	0.00040993	0.00012001	7.581e-05	0.00018061	4	8	4	2.25	4.5625	0.00032476	0.00023195	0.000185	0.0002866	0.000257077	16.25	10.9524	6	12.5	11.4256
	1 genes:PRKAR2A. 2 proteins in this group did not match any genes. gi|530372834|ref|XP_005265370.1|:PREDICTED: cAMP-dependent protein kinase type II-alpha regulatory subunit isoform X1 [Homo sapiens] ;gi|530372836|ref|XP_005265371.1|:PREDICTED: cAMP-dependent protein kinase type II-alpha regulatory subunit isoform X2 [Homo sapiens] ;gi|530372838|ref|XP_005265372.1|:PRKAR2A:PREDICTED: cAMP-depende…	0.702147	0.110284	0	0	5.473e-05	0	5.473e-05	0	0	1	0	0.25	7.292e-05	7.727e-05	0	8.365e-05	7.79467e-05	2	2	0	2	1.5
RBM14-RBM4	RBM14-RBM4 protein isoform 1 [Homo sapiens]	0.702083	0.124463	0	0	0	3.663e-05	3.663e-05	0	0	0	0.5	0.125	4.345e-05	4.604e-05	6.703e-05	0	5.21733e-05	1	1	1	0	0.75
	PREDICTED: protein dpy-30 homolog isoform X5 [Homo sapiens]	0.701238	0.301938	0.00043434	0.00076292	0.00044671	0.00025083	0.0004737	2	2	2	1	1.75	0.00104145	0.00063064	0.00068862	0.00034137	0.00067552	7	4	3	2	4
STK38L	PREDICTED: serine/threonine-protein kinase 38-like isoform X3 [Homo sapiens]	0.701015	0.143673	0.00118094	0.00081389	0.00103222	0.00074363	0.00094267	25.4865	10	21.66	13.8947	17.7603	0.00146147	0.00105912	0.00190646	0.00095184	0.00134472	46.0397	31.4851	38.9271	26.1364	35.6471
CORO1C	1 genes:CORO1C.gi|157412328|ref|NP_001098707.1|:CORO1C:coronin-1C isoform a [Homo sapiens] ;gi|451172106|ref|NP_001263400.1|:CORO1C:coronin-1C isoform b [Homo sapiens] ;	0.699159	0.373951	0	0	4.196e-05	0	4.196e-05	0	0	1	0	0.25	5.59e-05	0	0	6.413e-05	6.0015e-05	2	0	0	2	1
SPAG5	sperm-associated antigen 5 [Homo sapiens]	0.698982	0.373865	0	0	1.853e-05	0	1.853e-05	0	0	1	0	0.25	2.469e-05	0	0	2.833e-05	2.651e-05	2	0	0	2	1
CDKN2AIPNL	CDKN2AIP N-terminal-like protein [Homo sapiens]	0.698525	0.767753	0.00018534	0	0.00019062	0	0.00018798	1	0	1	0	0.5	0	0.00026911	0	0	0.00026911	0	2	0	0	0.5
SFSWAP	1 genes:SFSWAP.gi|23111062|ref|NP_004583.2|:SFSWAP:splicing factor, suppressor of white-apricot homolog isoform 2 [Homo sapiens] ;gi|387157914|ref|NP_001248340.1|:SFSWAP:splicing factor, suppressor of white-apricot homolog isoform 1 [Homo sapiens] ;	0.697952	0.111356	0.00020347	0	0.00011626	0.00018279	0.000167507	9	0	5	7	5.25	0.00027878	0.00024619	0.00031064	0.00012438	0.000239998	18	15	13	7	13.25
LGALS3	galectin-3 isoform 1 [Homo sapiens]	0.696594	0.363791	0.00043	0.00045317	0.00026535	9.933e-05	0.000311963	5	3	3	1	3	0.00047133	0.0001873	0.00072718	0.00040555	0.00044784	8	3	8	6	6.25
MAP7D1	1 genes:MAP7D1. 2 proteins in this group did not match any genes. gi|530362960|ref|XP_005271081.1|:PREDICTED: MAP7 domain-containing protein 1 isoform X1 [Homo sapiens] ;gi|530362966|ref|XP_005271084.1|:MAP7D1:PREDICTED: MAP7 domain-containing protein 1 isoform X4 [Homo sapiens] ;gi|556503401|ref|NP_001273294.1|:MAP7D1:MAP7 domain-containing protein 1 isoform 2 [Homo sapiens] ;gi|578799438|ref|XP…	0.695534	0.169805	0	4.544e-05	0	5.977e-05	5.2605e-05	0	1	0	2	0.75	0.00010635	1.878e-05	0.00013673	4.067e-05	7.56325e-05	6	1	5	2	3.5
CRNKL1	1 genes:CRNKL1.gi|124256489|ref|NP_057736.4|:CRNKL1:crooked neck-like protein 1 isoform a [Homo sapiens] ;gi|520975422|ref|NP_001265554.1|:CRNKL1:crooked neck-like protein 1 isoform b [Homo sapiens] ;gi|520975430|ref|NP_001265556.1|:CRNKL1:crooked neck-like protein 1 isoform c [Homo sapiens] ;gi|520975432|ref|NP_001265557.1|:CRNKL1:crooked neck-like protein 1 isoform d [Homo sapiens] ;	0.694079	0.431845	0	0	2.608e-05	0	2.608e-05	0	0	1	0	0.25	0	5.522e-05	0	1.993e-05	3.7575e-05	0	3	0	1	1
SERBP1	plasminogen activator inhibitor 1 RNA-binding protein isoform 1 [Homo sapiens]	0.693976	0.0307761	0.00047426	0.00027768	0.00048777	0.00048691	0.000431655	9	3	9	8	7.25	0.00054151	0.00072686	0.00055697	0.00066267	0.000622002	15	19	10	16	15
PRPF8	pre-mRNA-processing-splicing factor 8 [Homo sapiens]	0.693847	0.0281676	0.0002394	0.00046902	0.00038826	0.00029778	0.000348615	26	29	41	28	31	0.00050464	0.00048797	0.00046714	0.00055	0.000502438	80	73	48	76	69.25
GTSE1	1 genes:GTSE1.gi|253970412|ref|NP_057510.4|:GTSE1:G2 and S phase-expressed protein 1 [Homo sapiens] ;gi|530420136|ref|XP_005261684.1|:GTSE1:PREDICTED: G2 and S phase-expressed protein 1 isoform X1 [Homo sapiens] ;	0.692699	0.178764	0	0	2.992e-05	0	2.992e-05	0	0	1	0	0.25	3.986e-05	2.112e-05	0	6.86e-05	4.31933e-05	2	1	0	3	1.5
GRWD1	glutamate-rich WD repeat-containing protein 1 [Homo sapiens]	0.692043	0.281158	0.0008677	0.00016935	0.00034705	0.00066814	0.00051306	18	2	7	12	9.75	0.0010568	0.00066493	0.00071332	0.00053043	0.00074137	32	19	14	14	19.75
EIF5A	1 genes:EIF5A.gi|219555707|ref|NP_001137232.1|:EIF5A:eukaryotic translation initiation factor 5A-1 isoform A [Homo sapiens] ;gi|530410036|ref|XP_005256566.1|:EIF5A:PREDICTED: eukaryotic translation initiation factor 5A-1 isoform X5 [Homo sapiens] ;	0.691799	0.185198	0.00093477	0	0.00024035	0.00040488	0.000526667	8	0	2	3	3.25	0.00112069	0.00050897	0.00086452	0.00055102	0.0007613	14	6	7	6	8.25
TUBB2B	tubulin beta-2B chain [Homo sapiens]	0.690832	0.297342	0.00133142	0.00038189	0.00019876	0.00071709	0.00065729	27.5576	4.5	4	12.8502	12.2269	0.00105845	0.00099483	0.00075634	0.00099617	0.000951447	31.9781	28.3629	14.8109	26.2337	25.3464
RAN	GTP-binding nuclear protein Ran [Homo sapiens]	0.68912	0.0705987	9.954e-05	0	0	0.00045986	0.0002797	1	0	0	4	1.25	0.00027276	0.00043357	0.00052603	0.00039116	0.00040588	4	6	5	5	5
DDT	1 genes:DDT. 1 proteins in this group did not match any genes. gi|145386531|ref|NP_001077861.1|:DDT:D-dopachrome decarboxylase [Homo sapiens] ;gi|578840688|ref|XP_006725469.1|:PREDICTED: D-dopachrome decarboxylase isoform X1 [Homo sapiens] ;	0.688717	0.806233	0.0001822	0	0	0	0.0001822	1	0	0	0	0.25	0	0.00026455	0	0	0.00026455	0	2	0	0	0.5
PLK1	serine/threonine-protein kinase PLK1 [Homo sapiens]	0.688623	0.806168	3.565e-05	0	0	0	3.565e-05	1	0	0	0	0.25	0	5.177e-05	0	0	5.177e-05	0	2	0	0	0.5
RPL4	60S ribosomal protein L4 [Homo sapiens]	0.687338	0.152488	0.00241684	0.00132662	0.00150176	0.00157022	0.00170386	48	15	29	27	29.75	0.0031045	0.00233943	0.00308669	0.00138508	0.00247892	90	64	58	35	61.75
	PREDICTED: centrosomal protein of 70 kDa isoform X2 [Homo sapiens]	0.686574	0.324703	0	0	1.749e-05	7.858e-05	4.8035e-05	0	0	0.5	2	0.625	5.826e-05	6.174e-05	8.989e-05	0	6.99633e-05	2.5	2.5	2.5	0	1.875
MED6	1 genes:MED6.gi|42544155|ref|NP_005457.2|:MED6:mediator of RNA polymerase II transcription subunit 6 isoform 2 [Homo sapiens] ;gi|545746385|ref|NP_001271140.1|:MED6:mediator of RNA polymerase II transcription subunit 6 isoform 4 [Homo sapiens] ;	0.686277	0.68038	0.0001748	0	8.989e-05	0	0.000132345	2	0	1	0	0.75	0.00017962	0	0	0.00020607	0.000192845	3	0	0	3	1.5
EEF2	elongation factor 2 [Homo sapiens]	0.686181	0.08997	0.00082691	0.00052817	0.00033503	0.00057885	0.00056724	33	12	13	20	19.5	0.00072101	0.00090958	0.00100644	0.00066962	0.000826662	42	50	38	34	41
CCDC88C	protein Daple [Homo sapiens]	0.684886	0.0926627	0.00028624	0.00016759	0.00029439	0.00028163	0.000257462	27	9	27	23	21.5	0.00034862	0.00039252	0.00050424	0.0002583	0.00037592	48	51	45	31	43.75
AAR2	PREDICTED: protein AAR2 homolog isoform X2 [Homo sapiens]	0.682417	0.528762	0	9.834e-05	5.758e-05	0.00019401	0.000116643	0	1	1	3	1.25	0	0.00020323	0.00017753	0.00013202	0.000170927	0	5	3	3	2.75
NUP85	1 genes:NUP85.gi|13376259|ref|NP_079120.1|:NUP85:nuclear pore complex protein Nup85 [Homo sapiens] ;gi|578831428|ref|XP_006722157.1|:NUP85:PREDICTED: nuclear pore complex protein Nup85 isoform X6 [Homo sapiens] ;	0.682105	0.112891	0	0	0	3.785e-05	3.785e-05	0	0	0	1	0.25	6.736e-05	4.759e-05	0	5.152e-05	5.549e-05	3	2	0	2	1.75
KIFC1	1 genes:KIFC1. 2 proteins in this group did not match any genes. gi|167555110|ref|NP_002254.2|:KIFC1:kinesin-like protein KIFC1 [Homo sapiens] ;gi|530429596|ref|XP_005275610.1|:PREDICTED: kinesin-like protein KIFC1 isoform X1 [Homo sapiens] ;gi|578842326|ref|XP_006726157.1|:PREDICTED: kinesin-like protein KIFC1 isoform X4 [Homo sapiens] ;	0.681566	0.054394	0	0	0	3.69e-05	3.69e-05	0	0	0	1	0.25	4.377e-05	4.638e-05	0.0001013	2.511e-05	5.414e-05	2	2	3	1	2
NOTCH2	1 genes:NOTCH2. 1 proteins in this group did not match any genes. gi|24041035|ref|NP_077719.2|:NOTCH2:neurogenic locus notch homolog protein 2 isoform 1 preproprotein [Homo sapiens] ;gi|578799187|ref|XP_006710730.1|:PREDICTED: neurogenic locus notch homolog protein 2 isoform X3 [Homo sapiens] ;	0.681333	0.0261398	0	3.057e-05	1.79e-05	0	2.4235e-05	0	2	2	0	1	3.576e-05	3.79e-05	2.759e-05	4.103e-05	3.557e-05	6	6	3	6	5.25
FLNB	filamin-B isoform 2 [Homo sapiens]	0.68109	0.800921	0	0	8.5e-06	0	8.5e-06	0	0	1	0	0.25	0	1.248e-05	0	0	1.248e-05	0	2.08	0	0	0.52
MAP3K7	mitogen-activated protein kinase kinase kinase 7 isoform A [Homo sapiens]	0.680238	0.97817	0.00031563	0.00019567	0.00019095	0	0.000234083	8.5	3	5	0	4.125	0.00041974	0	0	0.0002685	0.00034412	16.5	0	0	9.2	6.425
NCAPD3	condensin-2 complex subunit D3 [Homo sapiens]	0.679415	0.292195	0	0	0	1.658e-05	1.658e-05	0	0	0	1	0.25	9.83e-06	5.21e-05	0	1.128e-05	2.44033e-05	1	5	0	1	1.75
DDX55	ATP-dependent RNA helicase DDX55 [Homo sapiens]	0.678963	0.141343	7.167e-05	0.00012588	3.685e-05	0	7.81333e-05	2	2	1	0	1.25	7.365e-05	0.00010406	0.00011362	0.00016898	0.000115078	3	4	3	6	4
HNRNPH1	heterogeneous nuclear ribonucleoprotein H [Homo sapiens]	0.678426	0.132238	0.00218065	0.00107538	0.00124432	0.00132044	0.0014552	45.5405	12.7857	25.2667	23.875	26.867	0.00272498	0.00187681	0.00257742	0.00140064	0.00214496	83.0679	53.9895	50.9259	37.2167	56.3
RNPS1	1 genes:RNPS1.gi|557636736|ref|NP_001273554.1|:RNPS1:RNA-binding protein with serine-rich domain 1 isoform a [Homo sapiens] ;gi|557636738|ref|NP_001273555.1|:RNPS1:RNA-binding protein with serine-rich domain 1 isoform b [Homo sapiens] ;gi|557636741|ref|NP_001273556.1|:RNPS1:RNA-binding protein with serine-rich domain 1 isoform c [Homo sapiens] ;	0.678337	0.026799	0	0	0	0.00016284	0.00016284	0	0	0	2	0.5	0.00019317	0.00035822	0.00029803	0.00011081	0.000240058	4	7	4	2	4.25
PPP6R2	1 genes:PPP6R2. 6 proteins in this group did not match any genes. gi|339276039|ref|NP_001229827.1|:PPP6R2:serine/threonine-protein phosphatase 6 regulatory subunit 2 isoform 1 [Homo sapiens] ;gi|339276041|ref|NP_001229828.1|:PPP6R2:serine/threonine-protein phosphatase 6 regulatory subunit 2 isoform 2 [Homo sapiens] ;gi|339276044|ref|NP_001229829.1|:PPP6R2:serine/threonine-protein phosphatase 6 re…	0.676779	0.0660356	4.484e-05	0	0	0	4.484e-05	2	0	0	0	0.5	9.215e-05	0.00011393	2.37e-05	3.524e-05	6.6255e-05	6	7	1	2	4
TRIM21	E3 ubiquitin-protein ligase TRIM21 [Homo sapiens]	0.676064	0.0393621	9.053e-05	7.95e-05	0	0	8.5015e-05	2	1	0	0	0.75	0.00012403	0.0001643	0.00014352	7.115e-05	0.00012575	4	5	3	2	3.5
RBMS1	1 genes:RBMS1. 5 proteins in this group did not match any genes. gi|4506447|ref|NP_002888.1|:RBMS1:RNA-binding motif, single-stranded-interacting protein 1 isoform c [Homo sapiens] ;gi|530370720|ref|XP_005246794.1|:RBMS1:PREDICTED: RNA-binding motif, single-stranded-interacting protein 1 isoform X1 [Homo sapiens] ;gi|530370722|ref|XP_005246795.1|:RBMS1:PREDICTED: RNA-binding motif, single-strande…	0.674425	0.112659	0	0	0	6.162e-05	6.162e-05	0	0	0	1	0.25	0	7.746e-05	0.00011278	8.386e-05	9.13667e-05	0	2	2	2	1.5
XRCC6	X-ray repair cross-complementing protein 6 isoform 1 [Homo sapiens]	0.673354	0.04879	0.00038834	0.00049608	0.00058094	0.00053009	0.000498862	11	8	16	13	12	0.00099161	0.00061511	0.00074629	0.00061044	0.000740862	41	24	20	22	26.75
NOP58	nucleolar protein 58 [Homo sapiens]	0.672222	0.373399	0	7.139e-05	0	0	7.139e-05	0	1	0	0	0.25	8.353e-05	0	0.00012887	0	0.0001062	3	0	3	0	1.5
KHDRBS1	1 genes:KHDRBS1.gi|428673536|ref|NP_001258807.1|:KHDRBS1:KH domain-containing, RNA-binding, signal transduction-associated protein 1 isoform 2 [Homo sapiens] ;gi|5730027|ref|NP_006550.1|:KHDRBS1:KH domain-containing, RNA-binding, signal transduction-associated protein 1 isoform 1 [Homo sapiens] ;	0.671668	0.460239	0.00021287	9.348e-05	5.473e-05	0.00030733	0.000167103	4	1	1	5	2.75	0.00047396	0.0001159	0.0001125	0.00029279	0.000248787	13	3	2	7	6.25
MRPS25	28S ribosomal protein S25, mitochondrial [Homo sapiens]	0.671592	0.292028	0.00024855	0	0.00025563	0.00014354	0.000215907	2	0	2	1	1.25	0.00068111	0.00018044	0.00013136	0.00029303	0.000321485	8	2	1	3	3.5
POLR3A	1 genes:POLR3A. 1 proteins in this group did not match any genes. gi|39725938|ref|NP_008986.2|:POLR3A:DNA-directed RNA polymerase III subunit RPC1 [Homo sapiens] ;gi|578818842|ref|XP_006717660.1|:PREDICTED: DNA-directed RNA polymerase III subunit RPC1 isoform X1 [Homo sapiens] ;	0.671591	0.012867	0	0	3.182e-05	0	3.182e-05	0	0	2	0	0.5	5.298e-05	6.737e-05	3.27e-05	3.647e-05	4.738e-05	5	6	2	3	4
DLAT	dihydrolipoyllysine-residue acetyltransferase component of pyruvate dehydrogenase complex, mitochondrial precursor [Homo sapiens]	0.671507	0.0533491	0	0	0	3.838e-05	3.838e-05	0	0	0	1	0.25	2.277e-05	4.825e-05	0.00010537	5.223e-05	5.7155e-05	1	2	3	2	2
ENO1	alpha-enolase isoform 1 [Homo sapiens]	0.670846	0.0704512	0.00069354	0.00069612	0.00045855	0.00074384	0.000648013	14	8	9	13	11	0.00084845	0.00068332	0.00104721	0.00128487	0.000965962	25	19	20	33	24.25
ATP5B	ATP synthase subunit beta, mitochondrial precursor [Homo sapiens]	0.670738	0.157498	0.00101606	0.00064249	0.000209	0.00061025	0.00061945	25	9	5	13	13	0.00089099	0.00070813	0.00094506	0.00114996	0.000923535	32	24	22	36	28.5
PA2G4	proliferation-associated protein 2G4 [Homo sapiens]	0.670738	0.228781	0	9.585e-05	5.612e-05	0.00031514	0.000155703	0	1	1	5	1.75	0.00033645	0.00011885	0.00017303	0.00030022	0.000232137	9	3	3	7	5.5
EXOSC1	exosome complex component CSL4 [Homo sapiens]	0.669541	0.0684195	0	0	0	0.00025469	0.00025469	0	0	0	2	0.5	7.553e-05	0.00040021	0.00069921	0.00034663	0.000380395	1	5	6	4	4
RPL11	1 genes:RPL11.gi|15431290|ref|NP_000966.2|:RPL11:60S ribosomal protein L11 isoform 1 [Homo sapiens] ;gi|315221152|ref|NP_001186731.1|:RPL11:60S ribosomal protein L11 isoform 2 [Homo sapiens] ;	0.669519	0.439396	0.00132864	0.00021216	0.00062113	0.00265068	0.00120315	11	1	5	19	9	0.00322716	0.00122762	0.00140432	0.00132906	0.00179704	39	14	11	14	19.5
MRM3	RNA methyltransferase-like protein 1 [Homo sapiens]	0.669218	0.223488	0.00010238	0.00026975	0.00015794	0.00017738	0.000176862	2	3	3	3	2.75	0.00038576	0.00018581	0.00032463	0.00016093	0.000264282	11	5	6	4	6.5
MCRIP2	protein FAM195A [Homo sapiens]	0.668917	0.125486	0	0	0	0.0001552	0.0001552	0	0	0	1	0.25	0.00018411	0.0001951	0	0.00031684	0.000232017	2	2	0	3	1.75
RUVBL2	ruvB-like 2 [Homo sapiens]	0.665474	0.0971472	0.00018574	0.00016313	0.00019103	0.00037544	0.000228835	4	2	4	7	4.25	0.00028631	0.00040454	0.00039265	0.00029197	0.000343868	9	12	8	8	9.25
MYBBP1A	1 genes:MYBBP1A.gi|157694492|ref|NP_055335.2|:MYBBP1A:myb-binding protein 1A isoform 2 [Homo sapiens] ;gi|157694494|ref|NP_001099008.1|:MYBBP1A:myb-binding protein 1A isoform 1 [Homo sapiens] ;	0.664937	0.115343	0.00017809	0.00071093	0.00034966	0.00048618	0.000431215	11	25	21	26	20.75	0.00073202	0.00062292	0.00056469	0.00067439	0.000648505	66	53	33	53	51.25
TRMT10C	mitochondrial ribonuclease P protein 1 precursor [Homo sapiens]	0.664164	0.355803	0.00048014	0.00028112	0.00049382	0.00178697	0.000760513	9	3	9	29	12.5	0.00124265	0.00120064	0.00146609	0.00067089	0.00114507	34	31	26	16	26.75
PSMD8	26S proteasome non-ATPase regulatory subunit 8 [Homo sapiens]	0.663654	0.0774814	0	0.0001079	6.318e-05	0	8.554e-05	0	1	1	0	0.5	0.00016833	8.919e-05	6.493e-05	0.00019312	0.000128893	4	2	1	4	2.75
PRDX1	peroxiredoxin-1 [Homo sapiens]	0.662529	0.138545	0.00059422	0.00094885	0.00077781	0.00137266	0.000923385	5.5	5	7	11	7.125	0.00090031	0.0011471	0.00176977	0.00175773	0.00139373	12.1637	14.625	15.498	20.7	15.7467
	1 genes:GART. 1 proteins in this group did not match any genes. gi|578836504|ref|XP_006724051.1|:PREDICTED: trifunctional purine biosynthetic protein adenosine-3 isoform X2 [Homo sapiens] ;gi|578836508|ref|XP_006724053.1|:GART:PREDICTED: trifunctional purine biosynthetic protein adenosine-3 isoform X4 [Homo sapiens] ;	0.662175	0.0938979	8.382e-05	0	0.00012931	0.00016942	0.000127517	4	0	6	7	4.25	0.00021534	0.00027383	0.00013289	0.00014823	0.000192573	15	18	6	9	12
PCNA	proliferating cell nuclear antigen [Homo sapiens]	0.661111	0.294962	0.0003295	0.00028938	0.0004236	0.00142716	0.00061741	4	2	5	15	6.5	0.00079007	0.00101664	0.00095773	0.00097115	0.000933898	14	17	11	15	14.25
CANX	calnexin precursor [Homo sapiens]	0.661111	0.0317782	0	0	0	8.389e-05	8.389e-05	0	0	0	2	0.5	0.0001244	0.00021092	0.00011516	5.709e-05	0.000126892	5	8	3	2	4.5
C1orf35	multiple myeloma tumor-associated protein 2 [Homo sapiens]	0.659245	0.0879872	0.00024524	0	0.00016815	0.00018884	0.000200743	3	0	2	2	1.75	0.00016801	0.00029674	0.00043202	0.00032125	0.000304505	3	5	5	5	4.5
NUSAP1	1 genes:NUSAP1.gi|17505234|ref|NP_060924.4|:NUSAP1:nucleolar and spindle-associated protein 1 isoform 2 [Homo sapiens] ;gi|193804865|ref|NP_057443.2|:NUSAP1:nucleolar and spindle-associated protein 1 isoform 1 [Homo sapiens] ;gi|341865566|ref|NP_001230073.1|:NUSAP1:nucleolar and spindle-associated protein 1 isoform 6 [Homo sapiens] ;gi|578827065|ref|XP_006720626.1|:NUSAP1:PREDICTED: nucleolar and…	0.658653	0.361654	0	0	0	5.644e-05	5.644e-05	0	0	0	1	0.25	0.00010043	7.095e-05	0	0	8.569e-05	3	2	0	0	1.25
PDDC1	Parkinson disease 7 domain-containing protein 1 precursor [Homo sapiens]	0.658647	0.270776	9.773e-05	0	0	0	9.773e-05	1	0	0	0	0.25	6.695e-05	7.095e-05	0	0.00030724	0.00014838	1	1	0	4	1.5
TFAM	transcription factor A, mitochondrial isoform 1 precursor [Homo sapiens]	0.657792	0.110903	0	0	0.00026966	0.00010095	0.000185305	0	0	3	1	1	0.00041912	6.345e-05	0.0003695	0.00027476	0.000281707	7	1	4	4	4
GARS	1 genes:GARS.gi|116805340|ref|NP_002038.2|:GARS:glycine--tRNA ligase precursor [Homo sapiens] ;gi|578813403|ref|XP_006715749.1|:GARS:PREDICTED: glycine--tRNA ligase isoform X1 [Homo sapiens] ;	0.657553	0.380973	5.819e-05	0	0	3.36e-05	4.5895e-05	2	0	0	1	0.75	5.979e-05	0.00012673	0	2.287e-05	6.97967e-05	3	6	0	1	2.5
DARS	aspartate--tRNA ligase, cytoplasmic [Homo sapiens]	0.656364	0.0523677	4.291e-05	0	8.827e-05	9.913e-05	7.677e-05	1	0	2	2	1.25	0.0001176	0.00012462	9.072e-05	0.00013491	0.000116963	4	4	2	4	3.5
SLC16A1	monocarboxylate transporter 1 [Homo sapiens]	0.655096	0.671238	8.6e-05	0	4.422e-05	0	6.511e-05	2	0	1	0	0.75	0	6.243e-05	0.00013635	0	9.939e-05	0	2	3	0	1.25
TUBGCP2	1 genes:TUBGCP2. 1 proteins in this group did not match any genes. gi|375298717|ref|NP_001243546.1|:TUBGCP2:gamma-tubulin complex component 2 isoform 1 [Homo sapiens] ;gi|375298720|ref|NP_001243547.1|:TUBGCP2:gamma-tubulin complex component 2 isoform 3 [Homo sapiens] ;gi|578818836|ref|XP_006717659.1|:PREDICTED: gamma-tubulin complex component 2 isoform X1 [Homo sapiens] ;	0.654375	0.782156	0	0	2.378e-05	0	2.378e-05	0	0	1	0	0.25	0	0	0	3.634e-05	3.634e-05	0	0	0	2	0.5
XRN2	5'-3' exoribonuclease 2 [Homo sapiens]	0.654335	0.126257	0.00024894	0.00027826	0.00013966	0.00039209	0.000264737	11	7	6	15	9.75	0.00055816	0.00034503	0.00043057	0.0002846	0.00040459	36	21	18	16	22.75
GTF3C4	general transcription factor 3C polypeptide 4 [Homo sapiens]	0.653981	0.0926039	0.00013078	0	0.0001076	3.021e-05	8.953e-05	5	0	4	1	2.5	0.00017919	0.00011393	0.00011058	0.0001439	0.0001369	10	6	4	7	6.75
DIMT1	probable dimethyladenosine transferase [Homo sapiens]	0.653338	0.102249	0	0.00036196	0.00014129	7.934e-05	0.000194197	0	3	2	1	1.5	0.0003294	0.0002992	0.00029041	0.00026994	0.000297238	7	6	4	5	5.5
DNAJB6	dnaJ homolog subfamily B member 6 isoform a [Homo sapiens]	0.653044	0.172316	0.00046165	0.00069505	0.00033914	0.00053322	0.000507265	7	6	5	7	6.25	0.00094881	0.00033515	0.0010456	0.00077752	0.00077677	21	7	15	15	14.5
	PREDICTED: bcl-2-associated transcription factor 1 isoform X1 [Homo sapiens]	0.652591	0.255218	0.00052696	0.00020569	0.00062627	0.00025698	0.000403975	22.5	5	26	9.5	15.75	0.00047065	0.0006801	0.00034979	0.00097559	0.000619032	29.3333	40	14.1304	53	34.1159
XAB2	pre-mRNA-splicing factor SYF1 [Homo sapiens]	0.652023	0.0424293	0	4.417e-05	0	5.809e-05	5.113e-05	0	1	0	2	0.75	6.891e-05	7.302e-05	5.316e-05	0.00011858	7.84175e-05	4	4	2	6	4
KDELC2	KDEL motif-containing protein 2 precursor [Homo sapiens]	0.651408	0.463214	8.481e-05	7.449e-05	0	0.00014694	0.00010208	2	1	0	3	1.5	0.00011621	0.00015393	0	0.00019998	0.000156707	4	5	0	6	3.75
SNRNP70	1 genes:SNRNP70. 1 proteins in this group did not match any genes. gi|29568103|ref|NP_003080.2|:SNRNP70:U1 small nuclear ribonucleoprotein 70 kDa [Homo sapiens] ;gi|530417087|ref|XP_005259234.1|:PREDICTED: U1 small nuclear ribonucleoprotein 70 kDa isoform X2 [Homo sapiens] ;	0.651358	0.0674688	0.00024599	0.00017283	0.0002024	0.00017048	0.000197925	5	2	4	3	3.5	0.00037076	0.00025002	0.000208	0.00038668	0.000303865	11	7	4	10	8
C11orf84	uncharacterized protein C11orf84 [Homo sapiens]	0.651295	0.0517491	0.00276506	0.00138767	0.0011027	0.00208568	0.00183528	49	14	19	32	28.5	0.0031497	0.00237608	0.00286292	0.00288286	0.00281789	81.4737	58	48	65	63.1184
RPL18A	60S ribosomal protein L18a [Homo sapiens]	0.65064	0.122834	0.00036647	0	0.00062818	0.00141095	0.000801867	3	0	5	10	4.5	0.0014227	0.00070947	0.00154939	0.00124815	0.00123243	17	8	12	13	12.5
KCTD5	BTB/POZ domain-containing protein KCTD5 [Homo sapiens]	0.647168	0.0226159	0.00682857	0.00683518	0.00715114	0.00603572	0.00671265	74.321	42.3529	75.6765	56.875	62.3063	0.00777075	0.0101519	0.0134922	0.0100745	0.0103724	123.453	152.198	138.933	139.51	138.523
DDX21	nucleolar RNA helicase 2 isoform 1 [Homo sapiens]	0.647135	0.0686531	0.00046679	0.00038584	0.00048008	0.00049951	0.000458055	17	8	17	15.75	14.4375	0.00091704	0.00069864	0.00040631	0.00080929	0.00070782	48.75	35.0476	14	37.5	33.8244
SRRT	1 genes:SRRT.gi|192807332|ref|NP_001122324.1|:SRRT:serrate RNA effector molecule homolog isoform c [Homo sapiens] ;gi|192807334|ref|NP_001122325.1|:SRRT:serrate RNA effector molecule homolog isoform d [Homo sapiens] ;gi|192807336|ref|NP_001122326.1|:SRRT:serrate RNA effector molecule homolog isoform e [Homo sapiens] ;gi|530386029|ref|XP_005250462.1|:SRRT:PREDICTED: serrate RNA effector molecule h…	0.647066	0.127647	0.00019657	0	0.00010108	0.00011352	0.000137057	8	0	4	4	4	0.00031983	0.00024973	0.00010388	0.00017381	0.000211812	19	14	4	9	11.5
PRPF6	pre-mRNA-processing factor 6 [Homo sapiens]	0.647012	0.180166	4.57e-05	8.026e-05	0	0.00029029	0.00013875	2	2	0	11	3.75	0.00018783	0.00031515	0.00019319	0.00016162	0.000214447	12	19	8	9	12
RPL17	2 genes:RPL17,RPL17-C18orf32.gi|313569776|ref|NP_001186273.1|:RPL17:60S ribosomal protein L17 isoform a [Homo sapiens] ;gi|313569822|ref|NP_001186284.1|:RPL17-C18orf32:RPL17-C18orf32 protein isoform 1 [Homo sapiens] ;	0.645683	0.149581	0.00245378	0.00123145	0.0009614	0.00256424	0.00180272	21	6	8	19	13.5	0.00400247	0.0021207	0.00284055	0.00220409	0.00279195	50	25	23	24	30.5
PTS	6-pyruvoyl tetrahydrobiopterin synthase [Homo sapiens]	0.644355	0.0731214	0.00088965	0	0.00030499	0	0.00059732	6	0	2	0	2	0.00081264	0.00075351	0.00062688	0.00151499	0.000927005	8	7	4	13	8
EEF1D	elongation factor 1-delta isoform 1 [Homo sapiens]	0.643978	0.172598	0.0003323	0.00011674	0.00021873	0.0006141	0.000320468	10	2	6.4	16	8.6	0.00054637	0.00038599	0.00056196	0.00049623	0.000497637	24	16	16	19	18.75
	PREDICTED: 60S ribosomal protein L9 isoform X1 [Homo sapiens]	0.642305	0.280979	0.0025755	0.00137683	0.00115167	0.00258674	0.00192269	23	7	10	20	15	0.00536999	0.00268269	0.00224877	0.0016722	0.00299341	70	33	19	19	35.25
IPO4	importin-4 [Homo sapiens]	0.641942	0.197288	0	6.987e-05	4.091e-05	0	5.539e-05	0	2	2	0	1	6.813e-05	7.219e-05	0.00018919	1.563e-05	8.6285e-05	5	5	9	1	5
SMC2	PREDICTED: structural maintenance of chromosomes protein 2 isoform X1 [Homo sapiens]	0.640493	0.130121	3.592e-05	0	0	4.149e-05	3.8705e-05	2	0	0	2	1	6.153e-05	5.216e-05	0.00011391	1.412e-05	6.043e-05	5	4	6	1	4
ALDH5A1	1 genes:ALDH5A1.gi|25777721|ref|NP_733936.1|:ALDH5A1:succinate-semialdehyde dehydrogenase, mitochondrial isoform 1 precursor [Homo sapiens] ;gi|4507229|ref|NP_001071.1|:ALDH5A1:succinate-semialdehyde dehydrogenase, mitochondrial isoform 2 precursor [Homo sapiens] ;	0.639723	0.237948	7.847e-05	0.00013783	0.00012105	0.00036252	0.000174968	2	2	3	8	3.75	0.00034941	0.00022786	0.00033174	0.00018501	0.000273505	13	8	8	6	8.75
CLPX	ATP-dependent Clp protease ATP-binding subunit clpX-like, mitochondrial precursor [Homo sapiens]	0.638665	0.00492931	0	0	0	3.923e-05	3.923e-05	0	0	0	1	0.25	4.654e-05	7.397e-05	7.18e-05	5.339e-05	6.1425e-05	2	3	2	2	2.25
GMPPA	1 genes:GMPPA. 2 proteins in this group did not match any genes. gi|530370208|ref|XP_005246542.1|:PREDICTED: mannose-1-phosphate guanyltransferase alpha isoform X3 [Homo sapiens] ;gi|530370210|ref|XP_005246543.1|:GMPPA:PREDICTED: mannose-1-phosphate guanyltransferase alpha isoform X4 [Homo sapiens] ;gi|530370212|ref|XP_005246544.1|:PREDICTED: mannose-1-phosphate guanyltransferase alpha isoform X5…	0.636192	0.769252	5.059e-05	0	0	0	5.059e-05	1	0	0	0	0.25	0	0	0	7.952e-05	7.952e-05	0	0	0	2	0.5
RPL35	60S ribosomal protein L35 [Homo sapiens]	0.63606	0.063193	0.00069918	0	0.00035955	0.00040378	0.000487503	4	0	2	2	2	0.00095799	0.00063449	0.00092376	0.00054953	0.000766443	8	5	5	4	5.5
RPS4X	40S ribosomal protein S4, X isoform X isoform [Homo sapiens]	0.635777	0.0320295	0.00367867	0.00387695	0.00411975	0.00264378	0.00357979	45	27	49	28	37.25	0.00728055	0.00403562	0.0056163	0.00558983	0.00563058	130	68	65	87	87.5
PSMD2	26S proteasome non-ATPase regulatory subunit 2 isoform 1 [Homo sapiens]	0.633492	0.489744	7.103e-05	4.159e-05	0	2.735e-05	4.66567e-05	3	1	0	1	1.25	0.00011355	5.157e-05	0	5.583e-05	7.365e-05	7	3	0	3	3.25
DDX20	probable ATP-dependent RNA helicase DDX20 [Homo sapiens]	0.630604	0.0160334	0	0	0	6.027e-05	6.027e-05	0	0	0	2	0.5	7.15e-05	0.0001326	5.516e-05	0.00012304	9.5575e-05	4	7	2	6	4.75
PRDX6	peroxiredoxin-6 [Homo sapiens]	0.629928	0.306445	0.00086383	0.00050577	0.00049357	0.00188462	0.000936947	9	3	5	17	8.5	0.00059179	0.00174201	0.00233331	0.00128244	0.00148739	9	25	23	17	18.5
RPL32	60S ribosomal protein L32 [Homo sapiens]	0.629171	0.27504	0.0011148	0.00083921	0.0024569	0.00073578	0.00128667	7	3	15	4	7.25	0.00109104	0.00138741	0.00319825	0.00250341	0.00204503	10	12	19	20	15.25
BTF3	1 genes:BTF3.gi|20070130|ref|NP_001198.2|:BTF3:transcription factor BTF3 isoform B [Homo sapiens] ;gi|83641885|ref|NP_001032726.1|:BTF3:transcription factor BTF3 isoform A [Homo sapiens] ;	0.629163	0.0464651	0.00013271	0	0.00013649	0	0.0001346	1	0	1	0	0.5	0.00018184	0.00028904	0.00028055	0.00010431	0.000213935	2	3	2	1	2
CPSF4	1 genes:CPSF4.gi|125987603|ref|NP_001075028.1|:CPSF4:cleavage and polyadenylation specificity factor subunit 4 isoform 2 [Homo sapiens] ;gi|5729939|ref|NP_006684.1|:CPSF4:cleavage and polyadenylation specificity factor subunit 4 isoform 1 [Homo sapiens] ;	0.627035	0.631278	8.811e-05	0	9.062e-05	0	8.9365e-05	1	0	1	0	0.5	0	0.00019191	9.313e-05	0	0.00014252	0	3	1	0	1
APEX1	0 genes:. 2 proteins in this group did not match any genes. gi|530403615|ref|XP_005267638.1|:PREDICTED: DNA-(apurinic or apyrimidinic site) lyase isoform X1 [Homo sapiens] ;gi|530403617|ref|XP_005267639.1|:PREDICTED: DNA-(apurinic or apyrimidinic site) lyase isoform X2 [Homo sapiens] ;	0.626726	0.343498	0	0	0	7.809e-05	7.809e-05	0	0	0	1	0.25	0	0	0.00014292	0.00010628	0.0001246	0	0	2	2	1
RPF2	1 genes:RPF2.gi|39930469|ref|NP_115570.1|:RPF2:ribosome production factor 2 homolog isoform 1 [Homo sapiens] ;gi|574286143|ref|NP_001276040.1|:RPF2:ribosome production factor 2 homolog isoform 2 [Homo sapiens] ;	0.62424	0.263188	0	0.00012341	7.226e-05	0	9.7835e-05	0	1	1	0	0.5	9.627e-05	0.00015302	0	0.00022089	0.000156727	2	3	0	4	2.25
HACD3	very-long-chain (3R)-3-hydroxyacyl-[acyl-carrier protein] dehydratase 3 [Homo sapiens]	0.623313	0.0887309	0.00035635	0.00020864	6.108e-05	0	0.00020869	6	2	1	0	2.25	0.00036619	0.00030182	0.0002511	0.00042012	0.000334808	9	7	4	9	7.25
PRPF19	pre-mRNA-processing factor 19 [Homo sapiens]	0.623167	0.04151	0.00110912	0.00089915	0.00100908	0.00118251	0.00104996	26	12	23	24	21.25	0.00236718	0.00161039	0.00148791	0.00127406	0.00168489	81	52	33	38	51
SYNCRIP	PREDICTED: heterogeneous nuclear ribonucleoprotein Q isoform X3 [Homo sapiens]	0.622558	0.0290476	0.00062118	0.00030309	0.00056789	0.00063776	0.00053248	18	5	16	16	13.75	0.00108549	0.00084727	0.00078327	0.00070521	0.00085531	45.913	33.8182	21.4737	26	31.8012
HSP90AB1	heat shock protein HSP 90-beta isoform c [Homo sapiens]	0.622277	0.123685	0.00023558	0.00030224	0.00017205	0.00056807	0.000319485	7.82353	5.71429	5.55556	16.3333	8.85668	0.00032143	0.00059275	0.00055372	0.00058575	0.000513412	15.5814	27.1154	17.3977	24.75	21.2111
PSMD11	26S proteasome non-ATPase regulatory subunit 11 [Homo sapiens]	0.622083	0.93263	5.095e-05	0	0.0001048	5.885e-05	7.15333e-05	1	0	2	1	1	6.981e-05	0	0	0.00016017	0.00011499	2	0	0	4	1.5
THOC2	1 genes:THOC2. 4 proteins in this group did not match any genes. gi|125656165|ref|NP_001075019.1|:THOC2:THO complex subunit 2 [Homo sapiens] ;gi|530422499|ref|XP_005262507.1|:THOC2:PREDICTED: THO complex subunit 2 isoform X4 [Homo sapiens] ;gi|578838705|ref|XP_006724830.1|:PREDICTED: THO complex subunit 2 isoform X5 [Homo sapiens] ;gi|578838709|ref|XP_006724832.1|:PREDICTED: THO complex subunit 2…	0.621033	0.160216	0	0	0	1.559e-05	1.559e-05	0	0	0	1	0.25	3.698e-05	9.8e-06	2.853e-05	0	2.51033e-05	4	1	2	0	1.75
COPA	1 genes:COPA.gi|148536853|ref|NP_004362.2|:COPA:coatomer subunit alpha isoform 2 [Homo sapiens] ;gi|148536855|ref|NP_001091868.1|:COPA:coatomer subunit alpha isoform 1 [Homo sapiens] ;	0.620667	0.186423	8.783e-05	0.00018512	5.42e-05	6.086e-05	9.70025e-05	5	6	3	3	4.25	0.00013237	0.00022953	0.00011139	0.00015186	0.000156287	11	18	6	11	11.5
DDX3X	ATP-dependent RNA helicase DDX3X isoform 2 [Homo sapiens]	0.617866	0.0408624	0.00044927	0.00057132	0.00023417	0.00042801	0.000420692	13.8125	10	7	11.3929	10.5513	0.00056355	0.00059033	0.00088123	0.00068841	0.00068088	25.2907	25	25.6329	26.9286	25.713
CLASP2	PREDICTED: CLIP-associating protein 2 isoform X25 [Homo sapiens]	0.616994	0.435515	0.00024141	6.028e-05	7.668e-05	5.331e-05	0.00010792	17	2.41667	5.25	3.25	6.97917	0.00036969	0.0001323	0.00012883	6.883e-05	0.000174913	38	12.8333	8.58333	6.16667	16.3958
PCBP2	poly(rC)-binding protein 2 isoform b [Homo sapiens]	0.616624	0.27239	5.939e-05	0.00020864	6.108e-05	0.00048019	0.000202325	1	2	1	7	2.75	0.00028482	0.00032504	0.00028249	0.00042012	0.000328118	7	7.53846	4.5	9	7.00962
STK4	1 genes:STK4. 1 proteins in this group did not match any genes. gi|530418351|ref|XP_005260587.1|:STK4:PREDICTED: serine/threonine-protein kinase 4 isoform X1 [Homo sapiens] ;gi|530418353|ref|XP_005260588.1|:STK4:PREDICTED: serine/threonine-protein kinase 4 isoform X2 [Homo sapiens] ;gi|530418357|ref|XP_005260590.1|:STK4:PREDICTED: serine/threonine-protein kinase 4 isoform X4 [Homo sapiens] ;gi|54…	0.616333	0.52698	4.274e-05	0.00015016	0	0	9.645e-05	1	2	0	0	0.75	2.928e-05	0	0.0004066	3.359e-05	0.00015649	1	0	9	1	2.75
CNOT10	1 genes:CNOT10.gi|13123772|ref|NP_056257.1|:CNOT10:CCR4-NOT transcription complex subunit 10 isoform 1 [Homo sapiens] ;gi|376319250|ref|NP_001243671.1|:CNOT10:CCR4-NOT transcription complex subunit 10 isoform 3 [Homo sapiens] ;gi|578805921|ref|XP_006713147.1|:CNOT10:PREDICTED: CCR4-NOT transcription complex subunit 10 isoform X1 [Homo sapiens] ;	0.615945	0.0554658	0	5.076e-05	0	0	5.076e-05	0	1	0	0	0.25	9.899e-05	0.00014685	6.109e-05	2.271e-05	8.241e-05	5	7	2	1	3.75
NOC4L	nucleolar complex protein 4 homolog [Homo sapiens]	0.615729	0.0918964	0.00016667	0.00029275	0.00021426	0.00043313	0.000276702	4	4	5	9	5.5	0.00039963	0.00057473	0.00052847	0.00029473	0.00044939	14	19	12	9	13.5
RPS16	40S ribosomal protein S16 [Homo sapiens]	0.61538	0.197329	0.0025034	0.00103464	0.00166598	0.00068035	0.00147109	17	4	11	4	9	0.0038336	0.00181741	0.00171211	0.00219906	0.00239054	38	17	11	19	21.25
IPO8	importin-8 isoform 1 [Homo sapiens]	0.614397	0.099179	0.00033172	0.00098326	0.00078896	0.00028736	0.000597825	16	27	37	12	23	0.00117856	0.00097787	0.00098611	0.00074957	0.000973027	82.9762	64.9688	45	46	59.7362
HNRNPD	heterogeneous nuclear ribonucleoprotein D0 isoform b [Homo sapiens]	0.613943	0.597212	0	5.62e-05	9.871e-05	0	7.7455e-05	0	0.5	1.5	0	0.5	0	0.00013162	0	0.0001207	0.00012616	0	2.83333	0	2.4	1.30833
KPNB1	importin subunit beta-1 isoform 1 [Homo sapiens]	0.613722	0.0946574	0	8.622e-05	5.048e-05	0.00011339	8.33633e-05	0	2	2	4	2	8.407e-05	0.00021381	0.00012971	0.00011574	0.000135832	5	12	5	6	7
	PREDICTED: nucleolar protein 14 isoform X3 [Homo sapiens]	0.613075	0.104914	0.00017561	0	0.00015481	0.00026079	0.00019707	7	0	6	9	5.5	0.00041248	0.00021855	0.00047729	0.00017746	0.000321445	24	12	18	9	15.75
C14orf166	UPF0568 protein C14orf166 [Homo sapiens]	0.612378	0.209018	8.811e-05	0.00015477	9.062e-05	0.00030532	0.000159705	1	1	1	3	1.5	0.00024146	0.00038381	0.0002794	0.00013851	0.000260795	4	6	3	2	3.75
RPL18	1 genes:RPL18.gi|395132436|ref|NP_001257419.1|:RPL18:60S ribosomal protein L18 isoform 2 [Homo sapiens] ;gi|4506607|ref|NP_000970.1|:RPL18:60S ribosomal protein L18 isoform 1 [Homo sapiens] ;	0.612076	0.133284	0.00229872	0.00023751	0.00125163	0.00203034	0.00145455	17	1	9	13	10	0.00277908	0.00206148	0.00285842	0.0018067	0.00237642	30	21	20	17	22
YBX3	Y-box-binding protein 3 isoform b [Homo sapiens]	0.609916	0.694455	0.00035478	0	0	0.0003688	0.00036179	5	0	0	4.5	2.375	0.00107386	0	0.0001125	0	0.00059318	22.0909	0	1.5	0	5.89773
	PREDICTED: tropomodulin-3 isoform X1 [Homo sapiens]	0.609718	0.678039	6.108e-05	0	0.00012564	0	9.336e-05	1	0	2	0	0.75	0	0	0.00025823	4.801e-05	0.00015312	0	0	4	1	1.25
CLASP2	PREDICTED: CLIP-associating protein 2 isoform X14 [Homo sapiens]	0.609583	0.697123	4.69e-06	0.00010099	8.568e-05	7.454e-05	6.6475e-05	0.333333	4.08333	5.91667	4.58333	3.72917	0	0.00013118	0.00012773	6.824e-05	0.00010905	0	12.8333	8.58333	6.16667	6.89583
CLPTM1L	1 genes:CLPTM1L. 1 proteins in this group did not match any genes. gi|21359965|ref|NP_110409.2|:CLPTM1L:cleft lip and palate transmembrane protein 1-like protein [Homo sapiens] ;gi|578810003|ref|XP_006714565.1|:PREDICTED: cleft lip and palate transmembrane protein 1-like protein isoform X1 [Homo sapiens] ;	0.607726	0.101559	3.996e-05	0	0	0	3.996e-05	1	0	0	0	0.25	5.476e-05	5.802e-05	8.448e-05	0	6.57533e-05	2	2	2	0	1.5
RPS18	40S ribosomal protein S18 [Homo sapiens]	0.604945	0.170182	0.0033947	0.00024845	0.00160022	0.00212385	0.0018418	24	1	11	13	12.25	0.00387608	0.00205373	0.00269105	0.00355747	0.00304458	40	20	18	32	27.5
	PREDICTED: probable ATP-dependent RNA helicase DDX5 isoform X2 [Homo sapiens]	0.604426	0.235271	0.00046857	0.00036903	0.00041945	0.00122806	0.000621278	13.3816	6	11.6471	30.3643	15.3482	0.00093207	0.00090928	0.001682	0.00058817	0.00102788	38.8544	35.7692	45.4466	21.3714	35.3604
SMN2	1 genes:SMN2. 1 proteins in this group did not match any genes. gi|10937869|ref|NP_059107.1|:SMN2:survival motor neuron protein isoform d [Homo sapiens] ;gi|13259529|ref|NP_075014.1|:SMN2:survival motor neuron protein isoform b [Homo sapiens] ;gi|13259531|ref|NP_075015.1|:SMN2:survival motor neuron protein isoform c [Homo sapiens] ;gi|578810515|ref|XP_006714740.1|:PREDICTED: survival motor neuron…	0.604229	0.00394255	0	0.00012845	0	0	0.00012845	0	1	0	0	0.25	0.0002004	0.00026545	0.00015459	0.0002299	0.000212585	4	5	2	4	3.75
THRAP3	thyroid hormone receptor-associated protein 3 [Homo sapiens]	0.603432	0.239405	0.00058533	3.954e-05	0.00039362	0.00057206	0.000397638	26	1	17	22	16.5	0.00046269	0.00047397	0.00111527	0.00058391	0.00065896	30	29	46.8696	33	34.7174
PRMT5	protein arginine N-methyltransferase 5 isoform a [Homo sapiens]	0.602645	0.019178	0.0142432	0.0238325	0.0159332	0.0123604	0.0165923	422	402	459	317.064	400.016	0.0208335	0.029575	0.0280951	0.0316262	0.0275325	901	1207	787.55	1192.21	1021.94
SPIN1	spindlin-1 [Homo sapiens]	0.602578	0.104264	0.00267927	0.00115311	0.00168795	0.00182669	0.00183675	32.65	8	20	19.2727	19.9807	0.00344227	0.00215517	0.00442346	0.00217175	0.00304816	61.2308	36.1765	51	33.6725	45.5199
GEMIN4	1 genes:GEMIN4. 1 proteins in this group did not match any genes. gi|122939157|ref|NP_056536.2|:GEMIN4:gem-associated protein 4 [Homo sapiens] ;gi|530410376|ref|XP_005256725.1|:PREDICTED: gem-associated protein 4 isoform X2 [Homo sapiens] ;gi|530410380|ref|XP_005256727.1|:GEMIN4:PREDICTED: gem-associated protein 4 isoform X4 [Homo sapiens] ;	0.601076	0.117748	0	0	0	2.347e-05	2.347e-05	0	0	0	1	0.25	5.569e-05	2.951e-05	0	3.194e-05	3.90467e-05	4	2	0	2	2
RPS14	40S ribosomal protein S14 [Homo sapiens]	0.600967	0.0692522	0.00284765	0.00100038	0.00263588	0.00213791	0.00215546	20	4	18	13	13.75	0.00507227	0.00320437	0.00316035	0.00290959	0.00358665	52	31	21	26	32.5
ACLY	1 genes:ACLY. 2 proteins in this group did not match any genes. gi|38569423|ref|NP_942127.1|:ACLY:ATP-citrate synthase isoform 2 [Homo sapiens] ;gi|530412282|ref|XP_005257450.1|:PREDICTED: ATP-citrate synthase isoform X1 [Homo sapiens] ;gi|530412284|ref|XP_005257451.1|:PREDICTED: ATP-citrate synthase isoform X2 [Homo sapiens] ;gi|530412286|ref|XP_005257452.1|:ACLY:PREDICTED: ATP-citrate synthase …	0.600452	0.652046	1.971e-05	0	0	2.276e-05	2.1235e-05	1	0	0	1	0.5	1.35e-05	5.723e-05	0	0	3.5365e-05	1	4	0	0	1.25
EIF4B	1 genes:EIF4B. 1 proteins in this group did not match any genes. gi|50053795|ref|NP_001408.2|:EIF4B:eukaryotic translation initiation factor 4B [Homo sapiens] ;gi|530399910|ref|XP_005268766.1|:PREDICTED: eukaryotic translation initiation factor 4B isoform X1 [Homo sapiens] ;	0.59958	0.0174534	0.00457442	0.00395568	0.00267806	0.00577126	0.00424485	130	64	74	142	102.5	0.00634002	0.00636086	0.00881455	0.00680345	0.00707972	263	249	237	246	248.75
STK38	PREDICTED: serine/threonine-protein kinase 38 isoform X3 [Homo sapiens]	0.599219	0.0367183	0.00261296	0.00097456	0.00168052	0.00160773	0.00171894	56.5135	12	35.34	30.1053	33.4897	0.0035464	0.00250119	0.00303349	0.00239347	0.00286864	111.96	74.5149	62.0729	65.8636	78.6029
IGF2BP3	insulin-like growth factor 2 mRNA-binding protein 3 [Homo sapiens]	0.597498	0.121364	3.713e-05	0	0.0001273	0.00030022	0.000154883	1	0	3.33333	7	2.83333	0.00013372	0.00032349	0.00028782	0.00029185	0.00025922	5.25641	12	7.33333	10	8.64744
RB1CC1	1 genes:RB1CC1. 2 proteins in this group did not match any genes. gi|134304842|ref|NP_055596.3|:RB1CC1:RB1-inducible coiled-coil protein 1 isoform 1 [Homo sapiens] ;gi|578815756|ref|XP_006716554.1|:PREDICTED: RB1-inducible coiled-coil protein 1 isoform X1 [Homo sapiens] ;gi|578815758|ref|XP_006716555.1|:PREDICTED: RB1-inducible coiled-coil protein 1 isoform X2 [Homo sapiens] ;	0.59611	0.0598872	0	0	2.774e-05	0	2.774e-05	0	0	2	0	0.5	9.24e-06	4.896e-05	8.554e-05	4.24e-05	4.6535e-05	1	5	6	4	4
HNRNPA3	1 genes:HNRNPA3. 1 proteins in this group did not match any genes. gi|530369990|ref|XP_005246437.1|:HNRNPA3:PREDICTED: heterogeneous nuclear ribonucleoprotein A3 isoform X1 [Homo sapiens] ;gi|530369992|ref|XP_005246438.1|:HNRNPA3:PREDICTED: heterogeneous nuclear ribonucleoprotein A3 isoform X2 [Homo sapiens] ;gi|530369994|ref|XP_005246439.1|:PREDICTED: heterogeneous nuclear ribonucleoprotein A3 i…	0.595829	0.252497	0.00011376	0	0.00017549	0.00026278	0.00018401	2	0	3	4	2.25	0.00062345	0.00020646	0.00036071	4.47e-05	0.00030883	16	5	6	1	7
FLNA	filamin-A isoform 2 [Homo sapiens]	0.59571	0.00106424	0.00055232	0.00049934	0.00053463	0.00059103	0.00054433	68	35	64	63	57.5	0.00099604	0.00090761	0.00100444	0.00074691	0.00091375	179	153.92	117	117	141.73
PFN1	profilin-1 [Homo sapiens]	0.594395	0.172616	0.00030714	0.00080924	0	0.00088688	0.000667753	2	3	0	5	2.5	0.00052604	0.00089191	0.00211012	0.0009656	0.00112342	5	8	13	8	8.5
DHX57	putative ATP-dependent RNA helicase DHX57 [Homo sapiens]	0.59404	0.122938	4.654e-05	0.00019073	9.572e-05	8.958e-05	0.000105643	3	7	6	5	5.25	0.0002321	0.00021397	0.00013117	0.00013411	0.000177838	21.84	19	8	11	14.96
FANCI	1 genes:FANCI.gi|164607124|ref|NP_001106849.1|:FANCI:Fanconi anemia group I protein isoform 1 [Homo sapiens] ;gi|82830440|ref|NP_060663.2|:FANCI:Fanconi anemia group I protein isoform 2 [Homo sapiens] ;	0.592685	0.386586	0	2.844e-05	0	0	2.844e-05	0	1	0	0	0.25	0	7.052e-05	0	2.545e-05	4.7985e-05	0	6	0	2	2
SPTLC1	1 genes:SPTLC1.gi|526252798|ref|NP_001268232.1|:SPTLC1:serine palmitoyltransferase 1 isoform c [Homo sapiens] ;gi|5454084|ref|NP_006406.1|:SPTLC1:serine palmitoyltransferase 1 isoform a [Homo sapiens] ;	0.590642	0.0917671	4.191e-05	0	0	0	4.191e-05	1	0	0	0	0.25	8.614e-05	6.085e-05	0	6.588e-05	7.09567e-05	3	2	0	2	1.75
PNO1	RNA-binding protein PNO1 [Homo sapiens]	0.590296	0.0151594	0	0	0	0.00039417	0.00039417	0	0	0	4	1	0.00058449	0.00105295	0.00063123	0.00040233	0.00066775	10	17	7	6	10
RPN2	1 genes:RPN2. 1 proteins in this group did not match any genes. gi|209413738|ref|NP_001129243.1|:RPN2:dolichyl-diphosphooligosaccharide--protein glycosyltransferase subunit 2 isoform 2 precursor [Homo sapiens] ;gi|35493916|ref|NP_002942.2|:RPN2:dolichyl-diphosphooligosaccharide--protein glycosyltransferase subunit 2 isoform 1 precursor [Homo sapiens] ;gi|530418269|ref|XP_005260548.1|:PREDICTED: d…	0.589502	0.0917476	0.00013984	0.00024562	0.00014382	8.076e-05	0.00015251	4	4	4	2	3.5	0.0001916	0.00035531	0.0002956	0.00019233	0.00025871	8	14	8	7	9.25
DHX9	ATP-dependent RNA helicase A [Homo sapiens]	0.588411	0.0369669	0.00035551	0.00044604	0.00048751	0.00043017	0.000429807	21	15	28	22	21.5	0.00104379	0.00067595	0.0005368	0.00066528	0.000730455	90	55	30	50	56.25
GNL3	1 genes:GNL3.gi|45593130|ref|NP_055181.3|:GNL3:guanine nucleotide-binding protein-like 3 isoform 1 [Homo sapiens] ;gi|45643129|ref|NP_996562.1|:GNL3:guanine nucleotide-binding protein-like 3 isoform 2 [Homo sapiens] ;	0.588294	0.0819552	0.00027413	0.00013758	0.00020139	0.00022616	0.000209815	7	2	5	5	4.75	0.00037561	0.0003696	0.00049671	0.00018468	0.00035665	14	13	12	6	11.25
DHRS7B	1 genes:DHRS7B.gi|20149619|ref|NP_056325.2|:DHRS7B:dehydrogenase/reductase SDR family member 7B [Homo sapiens] ;gi|530410226|ref|XP_005256653.1|:DHRS7B:PREDICTED: dehydrogenase/reductase SDR family member 7B isoform X2 [Homo sapiens] ;gi|578829832|ref|XP_005256652.2|:DHRS7B:PREDICTED: dehydrogenase/reductase SDR family member 7B isoform X1 [Homo sapiens] ;	0.584239	0.251883	6.615e-05	0.0001162	6.804e-05	7.641e-05	8.17e-05	1	1	1	1	1	0	0	0.00013984	0	0.00013984	0	0	2	0	0.5
	0 genes:. 2 proteins in this group did not match any genes. gi|530418349|ref|XP_005260586.1|:PREDICTED: double-stranded RNA-binding protein Staufen homolog 1 isoform X6 [Homo sapiens] ;gi|578836175|ref|XP_006723930.1|:PREDICTED: double-stranded RNA-binding protein Staufen homolog 1 isoform X9 [Homo sapiens] ;	0.583947	0.133379	0.00026008	0.00022841	8.916e-05	0.00060079	0.00029461	6	3	2	12	5.75	0.00041574	0.0005979	0.0005956	0.00040882	0.000504515	14	19	13	12	14.5
RPLP0	60S acidic ribosomal protein P0 [Homo sapiens]	0.583904	0.00285404	0.00400154	0.00369305	0.00258091	0.0032118	0.00337183	59	31	37	41	42	0.00683022	0.00497301	0.0055915	0.00570374	0.00577462	147	101	78	107	108.25
RPS29	40S ribosomal protein S29 isoform 1 [Homo sapiens]	0.583808	0.417175	0	0	0	0.00044344	0.00044344	0	0	0	1	0.25	0	0	0.00121738	0.00030175	0.000759565	0	0	3	1	1
DAP3	1 genes:DAP3. 1 proteins in this group did not match any genes. gi|315434212|ref|NP_001186778.1|:DAP3:28S ribosomal protein S29, mitochondrial isoform 1 [Homo sapiens] ;gi|530365363|ref|XP_005245537.1|:DAP3:PREDICTED: 28S ribosomal protein S29, mitochondrial isoform X2 [Homo sapiens] ;gi|530365365|ref|XP_005245538.1|:DAP3:PREDICTED: 28S ribosomal protein S29, mitochondrial isoform X3 [Homo sapien…	0.583318	0.0774574	0.00010804	0.00037954	0	0.00012479	0.000204123	2	4	0	2	2	0.00029606	0.00039217	0.00045677	0.00025474	0.000349935	8	10	8	6	8
BCAS2	pre-mRNA-splicing factor SPF27 [Homo sapiens]	0.582509	0.120055	0	0.00033568	0.00029483	0.00077257	0.000467693	0	2	3	7	3	0.00137472	0.00055496	0.00060598	0.00067592	0.000802895	21	8	6	9	11
EXOSC5	exosome complex component RRP46 [Homo sapiens]	0.582348	0.447134	9.149e-05	0.0006428	0.00018819	0	0.000307493	1	4	2	0	1.75	0.00062677	0.00059777	0	0.00035953	0.000528023	10	9	0	5	6
DHX15	putative pre-mRNA-splicing factor ATP-dependent RNA helicase DHX15 [Homo sapiens]	0.581683	0.144976	0.00010818	0.00014251	0.00047284	0.00031236	0.000258973	4	3	17	10	8.5	0.00025938	0.00054903	0.00040018	0.00057226	0.000445213	14	27.9643	14	26.9231	20.7218
	PREDICTED: CLIP-associating protein 2 isoform X12 [Homo sapiens]	0.581018	0.31696	7.01e-06	5.953e-05	7.573e-05	5.265e-05	4.873e-05	0.5	2.41667	5.25	3.25	2.85417	9.61e-06	0.00013066	0.00012724	6.797e-05	8.387e-05	1	12.8333	8.58333	6.16667	7.14583
DDX54	1 genes:DDX54.gi|164419743|ref|NP_001104792.1|:DDX54:ATP-dependent RNA helicase DDX54 isoform 1 [Homo sapiens] ;gi|51094101|ref|NP_076977.3|:DDX54:ATP-dependent RNA helicase DDX54 isoform 2 [Homo sapiens] ;	0.5807	0.184866	0	0.00021408	2.507e-05	5.631e-05	9.84867e-05	0	5	1	2	2	0.00026719	0.00021236	0.00010306	9.579e-05	0.0001696	16	12	4	5	9.25
YTHDC1	1 genes:YTHDC1. 2 proteins in this group did not match any genes. gi|530429780|ref|XP_005275694.1|:PREDICTED: YTH domain-containing protein 1 isoform X1 [Homo sapiens] ;gi|530429784|ref|XP_005275696.1|:PREDICTED: YTH domain-containing protein 1 isoform X3 [Homo sapiens] ;gi|72534750|ref|NP_001026902.1|:YTHDC1:YTH domain-containing protein 1 isoform 1 [Homo sapiens] ;gi|94536805|ref|NP_588611.2|:Y…	0.580484	0.00901036	0	0	0	3.379e-05	3.379e-05	0	0	0	1	0.25	4.008e-05	8.494e-05	6.184e-05	4.598e-05	5.821e-05	2	4	2	2	2.5
HIST2H2AA4	histone H2A type 2-A [Homo sapiens]	0.57985	0.0870286	0.00057884	0	0.00102056	0.00019102	0.000596807	3.5	0	6	1	2.625	0.00050985	0.00120064	0.00122362	0.00118286	0.00102924	4.5	10	7	9.1	7.65
	1 genes:ALDH18A1. 1 proteins in this group did not match any genes. gi|578819671|ref|XP_006717996.1|:PREDICTED: delta-1-pyrroline-5-carboxylate synthase isoform X1 [Homo sapiens] ;gi|62912457|ref|NP_001017423.1|:ALDH18A1:delta-1-pyrroline-5-carboxylate synthase isoform 2 [Homo sapiens] ;	0.579162	0.16326	0	0	0	3.124e-05	3.124e-05	0	0	0	1	0.25	0	1.963e-05	5.717e-05	8.502e-05	5.394e-05	0	1	2	4	1.75
MDH2	malate dehydrogenase, mitochondrial isoform 1 precursor [Homo sapiens]	0.579145	0.149684	6.361e-05	0.00044692	0.00013084	0.00029388	0.000233813	1	4	2	4	2.75	0.00026146	0.00041561	0.00053786	0.00039995	0.00040372	6	9	8	8	7.75
GTPBP10	1 genes:GTPBP10.gi|111955063|ref|NP_001036182.1|:GTPBP10:GTP-binding protein 10 isoform 1 [Homo sapiens] ;gi|111955139|ref|NP_149098.2|:GTPBP10:GTP-binding protein 10 isoform 2 [Homo sapiens] ;	0.579062	0.00266722	0	0	0	8.063e-05	8.063e-05	0	0	0	1	0.25	0.00014347	0.00010135	0.00014756	0.00016459	0.000139242	3	2	2	3	2.5
PPIG	PREDICTED: peptidyl-prolyl cis-trans isomerase G isoform X2 [Homo sapiens]	0.578964	0.00266511	0	0	0	3.293e-05	3.293e-05	0	0	0	1	0.25	5.86e-05	4.14e-05	6.028e-05	6.723e-05	5.68775e-05	3	2	2	3	2.5
ZFC3H1	zinc finger C3H1 domain-containing protein [Homo sapiens]	0.578783	0.00266466	0	0	0	1.248e-05	1.248e-05	0	0	0	1	0.25	2.222e-05	1.569e-05	2.285e-05	2.549e-05	2.15625e-05	3	2	2	3	2.5
POLR1C	1 genes:POLR1C. 1 proteins in this group did not match any genes. gi|42560246|ref|NP_976035.1|:POLR1C:DNA-directed RNA polymerases I and III subunit RPAC1 [Homo sapiens] ;gi|530382819|ref|XP_005249548.1|:PREDICTED: DNA-directed RNA polymerases I and III subunit RPAC1 isoform X1 [Homo sapiens] ;	0.57807	0.569755	6.214e-05	0	0	7.177e-05	6.6955e-05	1	0	0	1	0.5	8.514e-05	0	0	0.00014651	0.000115825	2	0	0	3	1.25
TFDP1	PREDICTED: transcription factor Dp-1 isoform X2 [Homo sapiens]	0.577275	0.106043	0	9.211e-05	0	0	9.211e-05	0	1	0	0	0.25	0.00021555	0.00015228	0.00011085	0	0.00015956	6	4	2	0	3
	0 genes:. 2 proteins in this group did not match any genes. gi|530400556|ref|XP_005269075.1|:PREDICTED: SCY1-like protein 2 isoform X2 [Homo sapiens] ;gi|578823972|ref|XP_006719560.1|:PREDICTED: SCY1-like protein 2 isoform X3 [Homo sapiens] ;	0.576913	0.4086	2.314e-05	0	0	0	2.314e-05	1	0	0	0	0.25	6.342e-05	1.68e-05	0	0	4.011e-05	4	1	0	0	1.25
USP15	ubiquitin carboxyl-terminal hydrolase 15 isoform 2 [Homo sapiens]	0.576718	0.0374023	0.00029359	0.00059503	0.00020904	0.0006782	0.000443965	13	15	9	26	15.75	0.00082	0.00086864	0.00071611	0.0006745	0.000769812	53	52.9811	30	38	43.4953
KCTD17	1 genes:KCTD17.gi|169234778|ref|NP_078957.2|:KCTD17:BTB/POZ domain-containing protein KCTD17 isoform 2 [Homo sapiens] ;gi|544186109|ref|NP_001269613.1|:KCTD17:BTB/POZ domain-containing protein KCTD17 isoform 1 [Homo sapiens] ;	0.575955	0.0169416	0.00173736	0.00139868	0.00268025	0.00133779	0.00178852	24	11	36	16	21.75	0.00317395	0.00310065	0.00244842	0.00369822	0.00310531	64	59	32	65	55
	1 genes:EIF5B. 1 proteins in this group did not match any genes. gi|530368915|ref|XP_005264132.1|:PREDICTED: eukaryotic translation initiation factor 5B isoform X1 [Homo sapiens] ;gi|84043963|ref|NP_056988.3|:EIF5B:eukaryotic translation initiation factor 5B [Homo sapiens] ;	0.57563	0.0964711	5.291e-05	0	1.814e-05	0	3.5525e-05	3	0	1	0	1	0.00010875	6.402e-05	1.864e-05	5.545e-05	6.1715e-05	9	5	1	4	4.75
MRPS5	28S ribosomal protein S5, mitochondrial [Homo sapiens]	0.574053	0.326807	5e-05	0	0	0	5e-05	1	0	0	0	0.25	6.851e-05	0	0.00010569	0	8.71e-05	2	0	2	0	1
CBWD2	1 genes:CBWD2.gi|33469141|ref|NP_742000.1|:CBWD2:COBW domain-containing protein 2 [Homo sapiens] ;gi|530369056|ref|XP_005263657.1|:CBWD2:PREDICTED: COBW domain-containing protein 2 isoform X1 [Homo sapiens] ;gi|530369060|ref|XP_005263659.1|:CBWD2:PREDICTED: COBW domain-containing protein 2 isoform X3 [Homo sapiens] ;gi|530369064|ref|XP_005263661.1|:CBWD2:PREDICTED: COBW domain-containing protein …	0.573218	0.189594	0	0.00019121	0	0.00012573	0.00015847	0	2	0	2	1	0.0003356	0.00023709	0	0.00025668	0.000276457	9	6	0	6	5.25
NONO	non-POU domain-containing octamer-binding protein isoform 1 [Homo sapiens]	0.572979	0.105113	0.00027388	0.00048108	0.00023474	0.00073813	0.000431958	6	6	5	14	7.75	0.00090689	0.00086161	0.00038598	0.00086104	0.00075388	29	26	8	24	21.75
RPS17	40S ribosomal protein S17 [Homo sapiens]	0.572401	0.00485204	0.00541476	0.0061542	0.00524139	0.00588626	0.00567415	34	22	32	32	30	0.0105831	0.0109837	0.00706982	0.011015	0.0099129	97	95	42	88	80.5
APRT	adenine phosphoribosyltransferase isoform a [Homo sapiens]	0.572276	0.0323184	0.00011944	0	0	0.00027592	0.00019768	1	0	0	2	0.75	0.00032731	0.00052028	0.00025249	0.00028163	0.000345427	4	6	2	3	3.75
KATNA1	1 genes:KATNA1.gi|530383329|ref|XP_005266861.1|:KATNA1:PREDICTED: katanin p60 ATPase-containing subunit A1 isoform X1 [Homo sapiens] ;gi|530383331|ref|XP_005266862.1|:KATNA1:PREDICTED: katanin p60 ATPase-containing subunit A1 isoform X2 [Homo sapiens] ;	0.571829	0.103336	0	0	9.007e-05	5.058e-05	7.0325e-05	0	0	2	1	0.75	0.00020999	6.358e-05	4.628e-05	0.00017208	0.000122983	7	2	1	5	3.75
ARHGAP21	1 genes:ARHGAP21. 1 proteins in this group did not match any genes. gi|530392347|ref|XP_005252601.1|:ARHGAP21:PREDICTED: rho GTPase-activating protein 21 isoform X3 [Homo sapiens] ;gi|578818522|ref|XP_006717551.1|:PREDICTED: rho GTPase-activating protein 21 isoform X9 [Homo sapiens] ;	0.570477	0.691767	1.104e-05	1.939e-05	5.676e-05	1.275e-05	2.4985e-05	1	1	5	1	2	4.537e-05	1.603e-05	6.999e-05	0	4.37967e-05	6	2	6	0	3.5
RBM34	RNA-binding protein 34 isoform 1 [Homo sapiens]	0.570137	0.214576	5e-05	0	0.00010285	0	7.6425e-05	1	0	2	0	0.75	0.00010276	0.00018149	0	0.00011789	0.000134047	3	5	0	3	2.75
PEX5	1 genes:PEX5.gi|196259772|ref|NP_001124496.1|:PEX5:peroxisomal biogenesis factor 5 isoform c [Homo sapiens] ;gi|530399329|ref|XP_005253512.1|:PEX5:PREDICTED: peroxisomal biogenesis factor 5 isoform X5 [Homo sapiens] ;	0.569386	0.219698	3.571e-05	0	0	0	3.571e-05	1	0	0	0	0.25	0.00012233	0	3.775e-05	2.807e-05	6.27167e-05	5	0	1	1	1.75
SET	1 genes:SET.gi|170763498|ref|NP_003002.2|:SET:protein SET isoform 2 [Homo sapiens] ;gi|170763500|ref|NP_001116293.1|:SET:protein SET isoform 1 [Homo sapiens] ;gi|351721296|ref|NP_001234929.1|:SET:protein SET isoform 3 [Homo sapiens] ;gi|351721324|ref|NP_001234930.1|:SET:protein SET isoform 4 [Homo sapiens] ;	0.568606	0.00715121	0	0	0	0.0001793	0.0001793	0	0	0	2	0.5	0.00021269	0.00039444	0.00041019	0.00024401	0.000315332	4	7	5	4	5
RBBP7	histone-binding protein RBBP7 isoform 2 [Homo sapiens]	0.568466	0.237088	0.00062602	8.886e-05	5.603e-05	0.00024541	0.00025408	12.375	1	1.07692	4.2	4.66298	0.00038122	0.00060914	0.00049529	0.00030218	0.000446958	11	16.5862	9.26316	7.6	11.1123
LTBP1	PREDICTED: latent-transforming growth factor beta-binding protein 1 isoform X3 [Homo sapiens]	0.567892	0.695888	0.00025779	3.019e-05	0.00019885	2.481e-05	0.00012791	20	1.33333	15	1.66667	9.5	0.00037971	0	0.000193	0.000103	0.000225237	43	0	14.1667	10.1667	16.8333
MARS	methionine--tRNA ligase, cytoplasmic [Homo sapiens]	0.566848	0.108984	4.778e-05	8.392e-05	4.914e-05	0	6.028e-05	2	2	2	0	1.5	0.00014729	0.0001214	2.525e-05	0.00013143	0.000106343	9	7	1	7	6
CDC37	hsp90 co-chaperone Cdc37 [Homo sapiens]	0.565344	0.00684161	0	0	0.00017549	0.00019708	0.000186285	0	0	3	3	1.5	0.00027276	0.00037163	0.00036071	0.00031293	0.000329507	7	9	6	7	7.25
NASP	1 genes:NASP.gi|27262628|ref|NP_002473.2|:NASP:nuclear autoantigenic sperm protein isoform 2 [Homo sapiens] ;gi|27262630|ref|NP_689511.2|:NASP:nuclear autoantigenic sperm protein isoform 3 [Homo sapiens] ;gi|530362672|ref|XP_005270945.1|:NASP:PREDICTED: nuclear autoantigenic sperm protein isoform X1 [Homo sapiens] ;gi|530362674|ref|XP_005270946.1|:NASP:PREDICTED: nuclear autoantigenic sperm prote…	0.564797	0.154406	0	0	0	3.151e-05	3.151e-05	0	0	0	1	0.25	0	5.942e-05	8.651e-05	2.144e-05	5.579e-05	0	3	3	1	1.75
	PREDICTED: pre-mRNA-processing factor 40 homolog A isoform X5 [Homo sapiens]	0.562049	0.669222	2.203e-05	6.449e-05	0.00010875	3.816e-05	5.83575e-05	1	1.66667	4.8	1.5	2.24167	0	5.597e-05	0.00018627	6.925e-05	0.00010383	0	3.5	8	4	3.875
UPF3B	1 genes:UPF3B. 3 proteins in this group did not match any genes. gi|12711674|ref|NP_075386.1|:UPF3B:regulator of nonsense transcripts 3B isoform 2 [Homo sapiens] ;gi|18375528|ref|NP_542199.1|:UPF3B:regulator of nonsense transcripts 3B isoform 1 [Homo sapiens] ;gi|530422515|ref|XP_005262515.1|:PREDICTED: regulator of nonsense transcripts 3B isoform X1 [Homo sapiens] ;gi|578838744|ref|XP_006724843.…	0.562008	0.715749	0	0	0	5.284e-05	5.284e-05	0	0	0	1	0.25	9.402e-05	0	0	0	9.402e-05	3	0	0	0	0.75
NACA	1 genes:NACA. 4 proteins in this group did not match any genes. gi|333033787|ref|NP_001106674.2|:NACA:nascent polypeptide-associated complex subunit alpha isoform a [Homo sapiens] ;gi|578823766|ref|XP_006719477.1|:NACA:PREDICTED: nascent polypeptide-associated complex subunit alpha isoform X3 [Homo sapiens] ;gi|578823768|ref|XP_006719478.1|:PREDICTED: nascent polypeptide-associated complex subuni…	0.560075	0.010777	0	0	0	2.685e-05	2.685e-05	0	0	0	1	0.25	4.777e-05	3.375e-05	7.37e-05	3.654e-05	4.794e-05	3	2	3	2	2.5
RRP1B	ribosomal RNA processing protein 1 homolog B [Homo sapiens]	0.558703	0.0824068	2.836e-05	0	0.00017503	0.00013104	0.000111477	1	0	6	4	2.75	0.00029147	0.00018532	0.00020986	0.00011146	0.000199527	15	9	7	5	9
	PREDICTED: ornithine aminotransferase, mitochondrial isoform X1 [Homo sapiens]	0.557865	0.032938	0.00024487	0.00051614	0.00025185	0.0003394	0.000338065	5	6	5	6	5.5	0.00057038	0.00074664	0.00041411	0.00069286	0.000605997	17	21	8	18	16
MACF1	1 genes:MACF1. 5 proteins in this group did not match any genes. gi|33188445|ref|NP_036222.3|:MACF1:microtubule-actin cross-linking factor 1 [Homo sapiens] ;gi|530362268|ref|XP_005270751.1|:MACF1:PREDICTED: microtubule-actin cross-linking factor 1 isoform X1 [Homo sapiens] ;gi|530362270|ref|XP_005270752.1|:MACF1:PREDICTED: microtubule-actin cross-linking factor 1 isoform X2 [Homo sapiens] ;gi|530…	0.557425	0.148699	0	6.95e-06	1.222e-05	9.15e-06	9.44e-06	0	1	3	2	1.5	3.255e-05	1.437e-05	8.37e-06	1.245e-05	1.6935e-05	12	5	2	4	5.75
RUVBL1	ruvB-like 1 [Homo sapiens]	0.554511	0.0601216	0.00037719	0.00024845	0.00038793	0.00032675	0.00033508	8	3	8	6	6.25	0.00029071	0.00078726	0.00059801	0.00074114	0.00060428	9	23	12	20	16
PUF60	1 genes:PUF60.gi|17978512|ref|NP_510965.1|:PUF60:poly(U)-binding-splicing factor PUF60 isoform a [Homo sapiens] ;gi|209862867|ref|NP_001129505.1|:PUF60:poly(U)-binding-splicing factor PUF60 isoform c [Homo sapiens] ;gi|402794155|ref|NP_001258027.1|:PUF60:poly(U)-binding-splicing factor PUF60 isoform f [Homo sapiens] ;gi|402794180|ref|NP_001258028.1|:PUF60:poly(U)-binding-splicing factor PUF60 iso…	0.554347	0.275165	0.00026923	0.00067557	0.00039557	0.0005775	0.000479467	7	10	10	13	10	0.00063238	0.00047467	0.00056913	0.00178351	0.000864923	24	17	14	59	28.5
BYSL	bystin [Homo sapiens]	0.55313	0.103731	0.00078718	0.00025925	0.000506	0.00096603	0.000629615	16	3	10	17	11.5	0.00161784	0.00110723	0.00124802	0.00058002	0.00113828	48	31	24	15	29.5
PKM	1 genes:PKM.gi|530405975|ref|XP_005254500.1|:PKM:PREDICTED: pyruvate kinase PKM isoform X1 [Homo sapiens] ;gi|530405979|ref|XP_005254502.1|:PKM:PREDICTED: pyruvate kinase PKM isoform X3 [Homo sapiens] ;gi|578827087|ref|XP_006720633.1|:PKM:PREDICTED: pyruvate kinase PKM isoform X4 [Homo sapiens] ;	0.552072	0.00204579	0.0005093	0.00063899	0.00029932	0.00050422	0.000487957	14	10	8	12	11	0.00087228	0.00084512	0.00084592	0.00097214	0.000883865	35	32	22	34	30.75
RFC4	replication factor C subunit 4 [Homo sapiens]	0.551878	0.548272	5.923e-05	0	0.00012183	0	9.053e-05	1	0	2	0	0.75	0.00020288	0	0.0001252	0	0.00016404	5	0	2	0	1.75
GAPDH	glyceraldehyde-3-phosphate dehydrogenase isoform 1 [Homo sapiens]	0.551661	0.0271715	0.00077014	0.00067638	0.00039604	0.00111191	0.000738617	12	6	6	15	9.75	0.00105522	0.00144436	0.00169585	0.00116016	0.0013389	24	31	25	23	25.75
PLOD2	1 genes:PLOD2.gi|33636742|ref|NP_891988.1|:PLOD2:procollagen-lysine,2-oxoglutarate 5-dioxygenase 2 isoform 1 precursor [Homo sapiens] ;gi|530374784|ref|XP_005247592.1|:PLOD2:PREDICTED: procollagen-lysine,2-oxoglutarate 5-dioxygenase 2 isoform X1 [Homo sapiens] ;gi|62739166|ref|NP_000926.2|:PLOD2:procollagen-lysine,2-oxoglutarate 5-dioxygenase 2 isoform 2 precursor [Homo sapiens] ;	0.551322	0.307049	2.836e-05	0	0	0	2.836e-05	1	0	0	0	0.25	5.829e-05	0	0	4.459e-05	5.144e-05	3	0	0	2	1.25
	PREDICTED: splicing factor U2AF 35 kDa subunit-like isoform X2 [Homo sapiens]	0.5513	0.0275971	0.00044791	0.00062941	0.00036854	0.00062082	0.00051667	5	4	4	6	4.75	0.00079783	0.00078042	0.00132559	0.0008449	0.000937185	13	12	14	12	12.75
GID8	glucose-induced degradation protein 8 homolog [Homo sapiens]	0.550477	0.0975135	0.00028289	0.0009938	0.00029095	0.00043566	0.000500825	3	6	3	4	4	0.00083982	0.00116378	0.00059801	0.0010376	0.000909802	13	17	6	14	12.5
LTV1	protein LTV1 homolog [Homo sapiens]	0.548912	0.0322306	0.00054315	0.00023851	0.00051207	0.00057507	0.0004672	12	3	11	11	9.25	0.00099228	0.00085435	0.00052625	0.00103167	0.000851138	32	26	11	29	24.5
CENPJ	centromere protein J [Homo sapiens]	0.548018	0.0462866	3.214e-05	2.822e-05	0	3.712e-05	3.24933e-05	2	1	0	2	1.25	8.807e-05	3.5e-05	5.095e-05	6.315e-05	5.92925e-05	8	3	3	5	4.75
	1 genes:ZYX. 2 proteins in this group did not match any genes. gi|530387121|ref|XP_005250109.1|:PREDICTED: zyxin isoform X1 [Homo sapiens] ;gi|530387123|ref|XP_005250110.1|:PREDICTED: zyxin isoform X2 [Homo sapiens] ;gi|58530845|ref|NP_001010972.1|:ZYX:zyxin [Homo sapiens] ;	0.547041	0.252446	0	5.975e-05	0	3.929e-05	4.952e-05	0	1	0	1	0.5	6.992e-05	0.00014818	0	5.347e-05	9.05233e-05	3	6	0	2	2.75
YWHAQ	14-3-3 protein theta [Homo sapiens]	0.546533	0.0172806	0.00017551	0.00015414	0	0.00020272	0.000177457	2	1	0	2	1.25	0.00042083	0.00025483	0.00027826	0.00034486	0.000324695	7	4	3	5	4.75
RPS8	40S ribosomal protein S8 [Homo sapiens]	0.545664	0.0510818	0.00186056	0.0009078	0.00253368	0.00382041	0.00228061	18	5	23.8333	32	19.7083	0.00290333	0.00442737	0.0052441	0.00414326	0.00417951	41	59	48	51	49.75
PSMC1	26S protease regulatory subunit 4 [Homo sapiens]	0.543782	0.0590006	9.773e-05	0	5.025e-05	5.644e-05	6.814e-05	2	0	1	1	1	6.695e-05	0.00017737	0.00010329	0.00015362	0.000125308	2	5	2	4	3.25
NT5C2	1 genes:NT5C2.gi|530393290|ref|XP_005269692.1|:NT5C2:PREDICTED: cytosolic purine 5'-nucleotidase isoform X4 [Homo sapiens] ;gi|530393292|ref|XP_005269693.1|:NT5C2:PREDICTED: cytosolic purine 5'-nucleotidase isoform X5 [Homo sapiens] ;gi|530393294|ref|XP_005269694.1|:NT5C2:PREDICTED: cytosolic purine 5'-nucleotidase isoform X6 [Homo sapiens] ;gi|530393296|ref|XP_005269695.1|:NT5C2:PREDICTED: cytos…	0.543658	0.0131405	0	0	7.772e-05	0	7.772e-05	0	0	2	0	0.5	0.00010354	0.00021945	0.00015975	8.909e-05	0.000142957	4	8	4	3	4.75
CPD	carboxypeptidase D isoform 1 precursor [Homo sapiens]	0.542086	0.130412	7.79e-05	2.737e-05	1.602e-05	0.00016195	7.081e-05	5	1	1	9	4	0.00013875	0.0001131	0.0001482	0.00012245	0.000130625	13	10	9	10	10.5
U2AF2	1 genes:U2AF2.gi|6005926|ref|NP_009210.1|:U2AF2:splicing factor U2AF 65 kDa subunit isoform a [Homo sapiens] ;gi|60279268|ref|NP_001012496.1|:U2AF2:splicing factor U2AF 65 kDa subunit isoform b [Homo sapiens] ;	0.541206	0.0083498	0.00076947	0.00039752	0.00088448	0.00067963	0.000682775	17	5	19	13	13.5	0.0010853	0.00154441	0.00110034	0.00131627	0.00126158	35	47	23	37	35.5
HERC2	1 genes:HERC2. 1 proteins in this group did not match any genes. gi|126032348|ref|NP_004658.3|:HERC2:E3 ubiquitin-protein ligase HERC2 [Homo sapiens] ;gi|530405222|ref|XP_005268334.1|:PREDICTED: E3 ubiquitin-protein ligase HERC2 isoform X3 [Homo sapiens] ;gi|578827505|ref|XP_006720789.1|:HERC2:PREDICTED: E3 ubiquitin-protein ligase HERC2 isoform X4 [Homo sapiens] ;gi|578827509|ref|XP_006720790.1|…	0.541149	0.358248	0	0	4.57e-06	0	4.57e-06	0	0	1	0	0.25	1.219e-05	0	4.7e-06	0	8.445e-06	4	0	1	0	1.25
KIF11	kinesin-like protein KIF11 [Homo sapiens]	0.540672	0.000145793	0.0119918	0.00994176	0.0122496	0.00919467	0.0108445	589	278	585	391	460.75	0.0177558	0.0208703	0.0204649	0.0211385	0.0200574	1273	1412	951	1321	1239.25
MED12	1 genes:MED12. 2 proteins in this group did not match any genes. gi|110347429|ref|NP_005111.2|:MED12:mediator of RNA polymerase II transcription subunit 12 [Homo sapiens] ;gi|530421857|ref|XP_005262374.1|:PREDICTED: mediator of RNA polymerase II transcription subunit 12 isoform X1 [Homo sapiens] ;gi|530421861|ref|XP_005262376.1|:PREDICTED: mediator of RNA polymerase II transcription subunit 12 is…	0.540062	0.0103032	0	3.469e-05	7.11e-05	0	5.2895e-05	0	2	7	0	2.25	9.472e-05	0.00010755	7.307e-05	0.00011643	9.79425e-05	14	15	7	15	12.75
USP39	U4/U6.U5 tri-snRNP-associated protein 2 isoform 1 [Homo sapiens]	0.540032	0.0386814	0	0	3.914e-05	0.00026371	0.000151425	0	0	1	6	1.75	0.00028676	0.00019338	0.0004022	0.00023926	0.0002804	11	7	10	8	9
IARS	isoleucine--tRNA ligase, cytoplasmic [Homo sapiens]	0.53941	0.337465	1.704e-05	0	1.752e-05	3.935e-05	2.46367e-05	1	0	1	2	1	3.501e-05	6.184e-05	0	4.017e-05	4.56733e-05	3	5	0	3	2.75
RPS12	40S ribosomal protein S12 [Homo sapiens]	0.538271	0.0794539	0.0078181	0.00200266	0.00301529	0.00244564	0.00382042	48	7	18	13	21.5	0.00937307	0.00603051	0.00671403	0.00627274	0.00709759	84	51	39	49	55.75
ACIN1	1 genes:ACIN1.gi|259906020|ref|NP_001158287.1|:ACIN1:apoptotic chromatin condensation inducer in the nucleus isoform 3 [Homo sapiens] ;gi|530403268|ref|XP_005267472.1|:ACIN1:PREDICTED: apoptotic chromatin condensation inducer in the nucleus isoform X1 [Homo sapiens] ;gi|7662238|ref|NP_055792.1|:ACIN1:apoptotic chromatin condensation inducer in the nucleus isoform 1 [Homo sapiens] ;	0.537434	0.0189554	4.958e-05	8.708e-05	3.399e-05	0	5.68833e-05	3	3	2	0	2	0.00011321	8.398e-05	0.00012227	0.00010391	0.000105843	10	7	7	8	8
NAT10	1 genes:NAT10. 1 proteins in this group did not match any genes. gi|221316723|ref|NP_078938.2|:NAT10:N-acetyltransferase 10 isoform a [Homo sapiens] ;gi|221316741|ref|NP_001137502.1|:NAT10:N-acetyltransferase 10 isoform b [Homo sapiens] ;gi|530395519|ref|XP_005253056.1|:PREDICTED: N-acetyltransferase 10 isoform X1 [Homo sapiens] ;	0.53733	0.131857	0	0	0	2.423e-05	2.423e-05	0	0	0	1	0.25	7.185e-05	3.046e-05	0	3.297e-05	4.50933e-05	5	2	0	2	2.25
TRMT1L	1 genes:TRMT1L.gi|163792194|ref|NP_112196.3|:TRMT1L:TRMT1-like protein isoform 1 [Homo sapiens] ;gi|320461686|ref|NP_001189352.1|:TRMT1L:TRMT1-like protein isoform 2 [Homo sapiens] ;	0.535703	0.100209	0	0.00010304	6.033e-05	0.00016939	0.00011092	0	2	2	5	2.25	0.0003416	8.518e-05	0.00021701	0.00018443	0.000207055	17	4	7	8	9
DSP	desmoplakin isoform I [Homo sapiens]	0.533134	0.0839379	4.493e-05	3.946e-05	1.54e-05	6.055e-05	4.0085e-05	6	3	2	7	4.5	3.591e-05	0.00010329	7.915e-05	8.24e-05	7.51875e-05	7	19	10	14	12.5
SLC4A1AP	kanadaptin [Homo sapiens]	0.533112	0.0591367	8.103e-05	0	2.778e-05	9.359e-05	6.74667e-05	3	0	1	3	1.75	0.00011102	0.00019609	0.00011419	8.491e-05	0.000126552	6	10	4	4	6
NOB1	RNA-binding protein NOB1 [Homo sapiens]	0.533019	0.0247681	0.00052184	0.00073329	0.00037569	0.00024109	0.000467978	10	8	7	4	7.25	0.00067925	0.00090923	0.00110313	0.00082029	0.000877975	19	24	20	20	20.75
AQR	intron-binding protein aquarius [Homo sapiens]	0.532958	0.121039	0	2.543e-05	1.489e-05	3.344e-05	2.45867e-05	0	1	1	2	1	6.943e-05	3.153e-05	1.53e-05	6.827e-05	4.61325e-05	7	3	1	6	4.25
IKBKAP	elongator complex protein 1 [Homo sapiens]	0.532942	0.165975	1.614e-05	2.835e-05	0	0	2.2245e-05	1	1	0	0	0.5	4.423e-05	4.687e-05	3.412e-05	0	4.174e-05	4	4	2	0	2.5
GTF3C1	1 genes:GTF3C1. 1 proteins in this group did not match any genes. gi|101943240|ref|NP_001511.2|:GTF3C1:general transcription factor 3C polypeptide 1 isoform 1 [Homo sapiens] ;gi|555943794|ref|NP_001273171.1|:GTF3C1:general transcription factor 3C polypeptide 1 isoform 2 [Homo sapiens] ;gi|578828542|ref|XP_006721105.1|:PREDICTED: general transcription factor 3C polypeptide 1 isoform X1 [Homo sapie…	0.532625	0.0604898	0	7.163e-05	7.339e-05	3.532e-05	6.01133e-05	0	4	7	3	3.5	0.00016761	0.00012581	5.387e-05	0.00010416	0.000112862	24	17	5	13	14.75
DGCR8	1 genes:DGCR8.gi|298358598|ref|NP_001177255.1|:DGCR8:microprocessor complex subunit DGCR8 isoform 2 [Homo sapiens] ;gi|38488720|ref|NP_073557.3|:DGCR8:microprocessor complex subunit DGCR8 isoform 1 [Homo sapiens] ;	0.532601	0.0304615	5.811e-05	0	5.976e-05	0	5.8935e-05	2	0	2	0	1	5.971e-05	0.00016874	0.00012283	9.134e-05	0.000110655	3	8	4	4	4.75
RPS3	40S ribosomal protein S3 isoform 1 [Homo sapiens]	0.531835	0.0134356	0.00548554	0.00248654	0.00300288	0.00265699	0.00340799	62	16	33	26	34.25	0.00606136	0.00584511	0.005798	0.00792746	0.00640798	100	91	62	114	91.75
DDX17	probable ATP-dependent RNA helicase DDX17 isoform 3 [Homo sapiens]	0.530715	0.114396	0.00022958	0.00010332	0.00031317	0.00068767	0.000333435	7.80592	2	10.3529	20.2429	10.1004	0.0006217	0.00056008	0.00089905	0.00043227	0.000628275	30.8549	26.2308	28.9205	18.7	26.1766
	1 genes:TNKS1BP1. 2 proteins in this group did not match any genes. gi|530397526|ref|XP_005274419.1|:PREDICTED: 182 kDa tankyrase-1-binding protein isoform X2 [Homo sapiens] ;gi|578821824|ref|XP_006718788.1|:TNKS1BP1:PREDICTED: 182 kDa tankyrase-1-binding protein isoform X3 [Homo sapiens] ;gi|578821826|ref|XP_006718789.1|:PREDICTED: 182 kDa tankyrase-1-binding protein isoform X4 [Homo sapiens] ;	0.529743	0.138424	0	0	1.223e-05	0	1.223e-05	0	0	1	0	0.25	3.259e-05	8.63e-06	0	2.804e-05	2.30867e-05	4	1	0	3	2
PPAN-P2RY11	2 genes:PPAN,PPAN-P2RY11.gi|310923196|ref|NP_001185619.1|:PPAN-P2RY11:PPAN-P2RY11 protein isoform 2 [Homo sapiens] ;gi|47174861|ref|NP_064615.3|:PPAN:suppressor of SWI4 1 homolog [Homo sapiens] ;gi|99028871|ref|NP_001035754.1|:PPAN-P2RY11:PPAN-P2RY11 protein isoform 1 [Homo sapiens] ;	0.529664	0.0378219	0.00012404	0.00014525	0.00012757	0.00014327	0.000135033	3	2	3	3	2.75	0.0003399	0.0001801	0.0001748	0.00032496	0.00025494	12	6	4	10	8
SRSF9	serine/arginine-rich splicing factor 9 [Homo sapiens]	0.529103	0.0130505	0	0	0	0.00033709	0.00033709	0	0	0	3	0.75	0.00026659	0.00084751	0.0008226	0.00061169	0.000637098	4	12	8	8	8
HNRNPL	heterogeneous nuclear ribonucleoprotein L isoform a [Homo sapiens]	0.528732	0.0497328	0.00058403	0.00051293	0.00033788	0.00126482	0.000674915	16	8	9	30	15.75	0.00165046	0.00100699	0.00115744	0.00129102	0.00127648	66	38	30	45	44.75
RPN1	dolichyl-diphosphooligosaccharide--protein glycosyltransferase subunit 1 precursor [Homo sapiens]	0.528066	0.0771803	0	6.221e-05	0	8.182e-05	7.2015e-05	0	1	0	2	0.75	9.706e-05	0.00010286	0.00026206	8.352e-05	0.000136375	4	4	7	3	4.5
NSUN2	tRNA (cytosine(34)-C(5))-methyltransferase isoform 1 [Homo sapiens]	0.527597	0.00572909	0.00025228	0.00029542	0.00025946	0.00045327	0.000315107	9	6	9	14	9.5	0.00071053	0.00063085	0.00056293	0.00048469	0.00059725	37	31	19	22	27.25
CSNK2A2	1 genes:CSNK2A2. 1 proteins in this group did not match any genes. gi|4503097|ref|NP_001887.1|:CSNK2A2:casein kinase II subunit alpha' [Homo sapiens] ;gi|530423591|ref|XP_005255856.1|:PREDICTED: casein kinase II subunit alpha' isoform X1 [Homo sapiens] ;	0.527235	0.14245	0	0	0	7.095e-05	7.095e-05	0	0	0	1	0.25	8.417e-05	0.00022298	0	9.656e-05	0.00013457	2	5	0	2	2.25
POLR2G	DNA-directed RNA polymerase II subunit RPB7 [Homo sapiens]	0.527178	0.090399	0.000125	0.00043912	0.00038568	0.00043313	0.000345733	1	2	3	3	2.25	0.00094198	0.00072597	0.00066059	0.00029473	0.000655818	11	8	5	3	6.75
TUBB3	tubulin beta-3 chain isoform 1 [Homo sapiens]	0.525488	0.119052	0.00064959	0.00052435	0.00041458	0	0.000529507	13.5961	6.24817	8.4371	0	7.07035	0.00064661	0.00098578	0.00187443	0.00052377	0.00100765	19.7549	28.4208	37.1183	13.9482	24.8106
PPP6R3	1 genes:PPP6R3.gi|578821561|ref|XP_006718676.1|:PPP6R3:PREDICTED: serine/threonine-protein phosphatase 6 regulatory subunit 3 isoform X7 [Homo sapiens] ;gi|578821563|ref|XP_006718677.1|:PPP6R3:PREDICTED: serine/threonine-protein phosphatase 6 regulatory subunit 3 isoform X8 [Homo sapiens] ;gi|578821571|ref|XP_006718681.1|:PPP6R3:PREDICTED: serine/threonine-protein phosphatase 6 regulatory subunit…	0.524629	0.0267674	7.388e-05	8.652e-05	7.599e-05	0	7.87967e-05	3	2	3	0	2	0.00010123	0.00021455	0.00013015	0.00015485	0.000150195	6	12	5	8	7.75
EXOSC4	exosome complex component RRP41 [Homo sapiens]	0.524257	0.968286	8.775e-05	0	0	0.00010136	9.4555e-05	1	0	0	1	0.5	0.00018036	0	0	0	0.00018036	3	0	0	0	0.75
	0 genes:. 2 proteins in this group did not match any genes. gi|578839379|ref|XP_006725042.1|:PREDICTED: centrosomal protein of 170 kDa isoform X6 [Homo sapiens] ;gi|578839383|ref|XP_006725044.1|:PREDICTED: centrosomal protein of 170 kDa isoform X8 [Homo sapiens] ;	0.522233	0.0567403	2.698e-05	4.738e-05	2.774e-05	1.558e-05	2.942e-05	2	2	2	1	1.75	6.468e-05	6.854e-05	2.851e-05	6.361e-05	5.6335e-05	7	7	2	6	5.5
POLDIP3	1 genes:POLDIP3.gi|29837655|ref|NP_115687.2|:POLDIP3:polymerase delta-interacting protein 3 isoform 1 [Homo sapiens] ;gi|522020125|ref|NP_001265586.1|:POLDIP3:polymerase delta-interacting protein 3 isoform 3 [Homo sapiens] ;	0.520735	0.0419142	0	0	5.252e-05	0	5.252e-05	0	0	1	0	0.25	6.997e-05	0.00018537	0.00010795	4.014e-05	0.000100857	2	5	2	1	2.5
ALYREF	THO complex subunit 4 [Homo sapiens]	0.520271	0.0463636	0.00081439	0.00014305	0.00092134	0.00122282	0.0007754	10	1	11	13	8.75	0.00172955	0.0018328	0.00111901	0.00128015	0.00149038	31	31	13	20	23.75
CAP2	adenylyl cyclase-associated protein 2 [Homo sapiens]	0.516739	0.0756172	4.507e-05	0	0	0	4.507e-05	1	0	0	0	0.25	9.264e-05	9.817e-05	0	7.085e-05	8.722e-05	3	3	0	2	2
SLAIN2	1 genes:SLAIN2.gi|149588928|ref|NP_065897.1|:SLAIN2:SLAIN motif-containing protein 2 [Homo sapiens] ;gi|530376700|ref|XP_005248178.1|:SLAIN2:PREDICTED: SLAIN motif-containing protein 2 isoform X1 [Homo sapiens] ;	0.515646	0.134665	0.00029604	6.5e-05	7.612e-05	0.00012822	0.000141345	8	1	2	3	3.5	0.00027886	0.00034924	0.00035201	0.00011634	0.000274112	11	13	9	4	9.25
DNAJC8	dnaJ homolog subfamily C member 8 [Homo sapiens]	0.515265	0.00140581	0.00016996	0	0	0	0.00016996	2	0	0	0	0.5	0.00040752	0.00030847	0.00026946	0.00033395	0.00032985	7	5	3	5	5
PABPC1	PREDICTED: polyadenylate-binding protein 1 isoform X1 [Homo sapiens]	0.512897	0.0590634	0.00074996	2.969e-05	0.00092134	0.000829	0.000632497	22.1852	0.5	26.5	21.2319	17.6043	0.00094621	0.0011787	0.00168528	0.00112255	0.00123318	40.8571	48.029	47.1667	42.25	44.5757
CRTAP	cartilage-associated protein precursor [Homo sapiens]	0.511306	0.00150045	0	9.418e-05	0	0	9.418e-05	0	1	0	0	0.25	0.00014692	0.00019462	0.00022668	0.00016856	0.000184195	4	5	4	4	4.25
PRPF31	PREDICTED: U4/U6 small nuclear ribonucleoprotein Prp31 isoform X1 [Homo sapiens]	0.50739	0.00425444	0.001508	0.00181632	0.00097488	0.00209012	0.00159733	35	24	22	42	30.75	0.0027451	0.00350328	0.00268686	0.00365728	0.00314813	93	112	59	108	93
	PREDICTED: fructose-bisphosphate aldolase C isoform X1 [Homo sapiens]	0.501731	0.290614	0	0	0	2.753e-05	2.753e-05	0	0	0	0.5	0.125	0	0	6.478e-05	4.496e-05	5.487e-05	0	0	1.28571	1.2	0.621429
HNRNPU	1 genes:HNRNPU.gi|14141161|ref|NP_004492.2|:HNRNPU:heterogeneous nuclear ribonucleoprotein U isoform b [Homo sapiens] ;gi|74136883|ref|NP_114032.2|:HNRNPU:heterogeneous nuclear ribonucleoprotein U isoform a [Homo sapiens] ;	0.501022	0.00756558	0.00048014	0.00023427	0.00054869	0.0006162	0.000469825	18	5	20	20	15.75	0.00118783	0.00087143	0.00087402	0.00081765	0.000937732	65	45	31	39	45
PDHB	pyruvate dehydrogenase E1 component subunit beta, mitochondrial isoform 1 precursor [Homo sapiens]	0.500859	0.181316	5.989e-05	0	0	0.00013834	9.9115e-05	1	0	0	2	0.75	0.00012308	0.00021739	0.0002532	0	0.00019789	3	5	4	0	3
NCL	nucleolin [Homo sapiens]	0.500624	0.00715555	0.00263448	0.00430833	0.00330124	0.00510643	0.00383762	87	81	106	146	105	0.00995771	0.00639723	0.00697736	0.0073304	0.00766568	480	291	218	308	324.25
SNRPB	1 genes:SNRPB.gi|38150007|ref|NP_937859.1|:SNRPB:small nuclear ribonucleoprotein-associated proteins B and B' isoform B' [Homo sapiens] ;gi|4507125|ref|NP_003082.1|:SNRPB:small nuclear ribonucleoprotein-associated proteins B and B' isoform B [Homo sapiens] ;	0.49992	0.0151048	0.00367288	0.00078676	0.00175054	0.00196592	0.00204403	41	5	19	19	21	0.00417325	0.00383706	0.00426083	0.00408368	0.0040887	68	59	45	58	57.5
	PREDICTED: cleavage and polyadenylation specificity factor subunit 2 isoform X1 [Homo sapiens]	0.499896	0.217674	0	4.829e-05	0	0	4.829e-05	0	1	0	0	0.25	0.00018835	7.984e-05	0	2.161e-05	9.66e-05	10	4	0	1	3.75
TAB1	TGF-beta-activated kinase 1 and MAP3K7-binding protein 1 isoform alpha [Homo sapiens]	0.499267	4.36553e-06	0.00298608	0.00239774	0.00285176	0.00275918	0.00274869	70	32	65	56	55.75	0.00558186	0.00582217	0.0053204	0.00529739	0.00550545	191	188	118	158	163.75
COPB1	coatomer subunit beta [Homo sapiens]	0.49882	0.0151303	6.768e-05	0	2.32e-05	0	4.544e-05	3	0	1	0	1	0.00012364	9.827e-05	7.154e-05	7.093e-05	9.1095e-05	8	6	3	4	5.25
SUN2	1 genes:SUN2. 2 proteins in this group did not match any genes. gi|313760643|ref|NP_001186508.1|:SUN2:SUN domain-containing protein 2 isoform a [Homo sapiens] ;gi|530419869|ref|XP_005261557.1|:PREDICTED: SUN domain-containing protein 2 isoform X1 [Homo sapiens] ;gi|530419871|ref|XP_005261558.1|:PREDICTED: SUN domain-containing protein 2 isoform X2 [Homo sapiens] ;	0.49777	0.0110528	0.00052439	0.00076757	0.00056928	0.00037013	0.000557842	18	15	19	11	15.75	0.00105778	0.00150162	0.00089296	0.00103037	0.00112068	53	71	29	45	49.5
TRMT112	tRNA methyltransferase 112 homolog isoform 1 [Homo sapiens]	0.49772	0.0434555	0.000172	0	0	0.00039732	0.00028466	1	0	0	2	0.75	0.0003535	0.00062433	0.00036359	0.00094629	0.000571928	3	5	2	7	4.25
HNRNPA1	1 genes:HNRNPA1.gi|4504445|ref|NP_002127.1|:HNRNPA1:heterogeneous nuclear ribonucleoprotein A1 isoform a [Homo sapiens] ;gi|530400152|ref|XP_005268883.1|:HNRNPA1:PREDICTED: heterogeneous nuclear ribonucleoprotein A1 isoform X1 [Homo sapiens] ;	0.497372	0.00706132	0.00194842	0.00106212	0.0010365	0.00186245	0.00147737	29	9	15	24	19.25	0.0037283	0.00239003	0.00291157	0.00285154	0.00297036	81	49	41	54	56.25
PPIA	peptidyl-prolyl cis-trans isomerase A [Homo sapiens]	0.49656	0.0985234	0.00052121	0.00045775	0.00040204	0.00105351	0.000608627	4	2	3	7	4	0.0005356	0.00104056	0.00179041	0.00153618	0.00122569	6	11	13	15	11.25
PPP2R2A	1 genes:PPP2R2A.gi|294832006|ref|NP_001171062.1|:PPP2R2A:serine/threonine-protein phosphatase 2A 55 kDa regulatory subunit B alpha isoform isoform 2 [Homo sapiens] ;gi|4506019|ref|NP_002708.1|:PPP2R2A:serine/threonine-protein phosphatase 2A 55 kDa regulatory subunit B alpha isoform isoform 1 [Homo sapiens] ;gi|530387887|ref|XP_005273616.1|:PPP2R2A:PREDICTED: serine/threonine-protein phosphatase 2…	0.496352	0.190139	4.705e-05	8.264e-05	0.00024193	0.00010868	0.000120075	1	1	5	2	2.25	0.00035453	0.00034154	4.973e-05	0.00022186	0.000241915	11	10	1	6	7
FOXP4	1 genes:FOXP4. 2 proteins in this group did not match any genes. gi|29789367|ref|NP_612466.1|:FOXP4:forkhead box protein P4 isoform 2 [Homo sapiens] ;gi|578811414|ref|XP_006715054.1|:FOXP4:PREDICTED: forkhead box protein P4 isoform X1 [Homo sapiens] ;gi|578811416|ref|XP_006715055.1|:PREDICTED: forkhead box protein P4 isoform X2 [Homo sapiens] ;gi|578811418|ref|XP_006715056.1|:PREDICTED: forkhead …	0.494989	0.0102533	3.223e-05	0	0	0	3.223e-05	1	0	0	0	0.25	4.417e-05	4.68e-05	6.814e-05	0.00010134	6.51125e-05	2	2	2	4	2.5
RPS11	40S ribosomal protein S11 [Homo sapiens]	0.494844	0.0180024	0.00204112	0.00143409	0.00209925	0.00188602	0.00186512	15	6	15	12	12	0.005034	0.0022721	0.00402711	0.00374323	0.00376911	54	23	28	35	35
MSH6	DNA mismatch repair protein Msh6 isoform 1 [Homo sapiens]	0.492058	0.00946971	0.00011066	5.554e-05	9.755e-05	0.00010956	9.33275e-05	7	2	6	6	5.25	0.00017328	0.00025249	0.0001838	0.0001491	0.000189668	16	22	11	12	15.25
YWHAB	14-3-3 protein beta/alpha [Homo sapiens]	0.491955	0.0100171	0.00034959	0	0.00011236	0.00030284	0.00025493	4	0	1.25	3	2.0625	0.00041912	0.00054989	0.00055425	0.00054953	0.000518197	7	8.66667	6	8	7.41667
DDX24	ATP-dependent RNA helicase DDX24 [Homo sapiens]	0.490895	0.127393	2.503e-05	0.00013189	0.00010297	0.00011564	9.38825e-05	1	3	4	4	3	0.0002572	0.00029073	7.936e-05	0.0001377	0.000191248	15	16	3	7	10.25
RANBP1	1 genes:RANBP1. 1 proteins in this group did not match any genes. gi|4506407|ref|NP_002873.1|:RANBP1:ran-specific GTPase-activating protein isoform 2 [Homo sapiens] ;gi|520975484|ref|NP_001265569.1|:RANBP1:ran-specific GTPase-activating protein isoform 3 [Homo sapiens] ;gi|578837318|ref|XP_006724350.1|:PREDICTED: ran-specific GTPase-activating protein isoform X1 [Homo sapiens] ;	0.490398	0.0810903	0.00021393	0	0.00011001	0	0.00016197	2	0	1	0	0.75	0.00051295	7.765e-05	0.00022611	0.00050442	0.000330282	7	1	2	6	4
GOLGA3	PREDICTED: Golgin subfamily A member 3 isoform X9 [Homo sapiens]	0.490199	0.0410116	0.00010047	0.00010084	0.00011809	0.00033154	0.000162735	7	4	8	20	9.75	0.00032447	0.00040636	0.00034891	0.00024817	0.000331978	33	39	23	22	29.25
LSM11	U7 snRNA-associated Sm-like protein LSm11 [Homo sapiens]	0.48988	0.00100571	0	0	0	6.898e-05	6.898e-05	0	0	0	1	0.25	0.00012274	0.00017343	0.00012625	0.00014082	0.00014081	3	4	2	3	3
MYL12B	1 genes:MYL12B. 2 proteins in this group did not match any genes. gi|222144326|ref|NP_001138417.1|:MYL12B:myosin regulatory light chain 12B [Homo sapiens] ;gi|530424791|ref|XP_005258134.1|:PREDICTED: myosin regulatory light chain 12A isoform X2 [Homo sapiens] ;gi|530424793|ref|XP_005258135.1|:PREDICTED: myosin regulatory light chain 12A isoform X3 [Homo sapiens] ;	0.489872	0.662994	0	0	0	0.00014438	0.00014438	0	0	0	1	0.25	0	0	0	0.00029473	0.00029473	0	0	0	3	0.75
EIF3J	eukaryotic translation initiation factor 3 subunit J isoform 1 [Homo sapiens]	0.48961	0.0120321	0.00116666	0.00058549	0.00094276	0.00192501	0.00115498	14	4	11	20	12.25	0.00285448	0.00223841	0.00237814	0.00196488	0.00235898	50	37	27	30	36
AP2B1	1 genes:AP2B1.gi|4557469|ref|NP_001273.1|:AP2B1:AP-2 complex subunit beta isoform b [Homo sapiens] ;gi|530410947|ref|XP_005257995.1|:AP2B1:PREDICTED: AP-2 complex subunit beta isoform X2 [Homo sapiens] ;	0.488613	0.00299364	0	0	7.08e-05	0	7.08e-05	0	0	3	0	0.75	0.00011004	0.00014992	0.00012126	0.00019838	0.0001449	7	9	5	11	8
RCL1	RNA 3'-terminal phosphate cyclase-like protein isoform a [Homo sapiens]	0.488319	0.0268937	0.00034584	0.00060747	0.00011856	0.0005326	0.000401117	6	6	2	8	5.5	0.00106618	0.00062768	0.00073108	0.00086076	0.000821425	27	15	12	19	18.25
TAB3	PREDICTED: TGF-beta-activated kinase 1 and MAP3K7-binding protein 3 isoform X1 [Homo sapiens]	0.485759	0.0295987	0.00063412	0.00010608	0.00043479	0.00061035	0.000446335	21	2	14	17.5	13.625	0.00093091	0.00066679	0.00121464	0.00086302	0.00091884	45	30.4167	38.0571	36.3636	37.4594
RBM42	1 genes:RBM42. 1 proteins in this group did not match any genes. gi|21359951|ref|NP_077297.2|:RBM42:RNA-binding protein 42 [Homo sapiens] ;gi|530417250|ref|XP_005259314.1|:RBM42:PREDICTED: RNA-binding protein 42 isoform X1 [Homo sapiens] ;gi|530417252|ref|XP_005259315.1|:PREDICTED: RNA-binding protein 42 isoform X2 [Homo sapiens] ;	0.484618	0.0509913	0.00013437	0.00015735	0	0.00010347	0.00013173	3	2	0	2	1.75	0.00018411	0.00045524	0.00023671	0.00021123	0.000271823	6	14	5	6	7.75
DHX38	1 genes:DHX38.gi|17999539|ref|NP_054722.2|:DHX38:pre-mRNA-splicing factor ATP-dependent RNA helicase PRP16 [Homo sapiens] ;gi|530424571|ref|XP_005256326.1|:DHX38:PREDICTED: pre-mRNA-splicing factor ATP-dependent RNA helicase PRP16 isoform X2 [Homo sapiens] ;	0.484487	0.00304699	0.0003154	0.00058478	0.00045053	0.00046549	0.00045405	18	19	25	23	21.25	0.00080428	0.00087773	0.0011853	0.0008814	0.000937177	67	69	64	64	66
	1 genes:UBA1. 2 proteins in this group did not match any genes. gi|530421539|ref|XP_005272705.1|:PREDICTED: ubiquitin-like modifier-activating enzyme 1 isoform X1 [Homo sapiens] ;gi|530421541|ref|XP_005272706.1|:UBA1:PREDICTED: ubiquitin-like modifier-activating enzyme 1 isoform X2 [Homo sapiens] ;gi|530421543|ref|XP_005272707.1|:PREDICTED: ubiquitin-like modifier-activating enzyme 1 isoform X3 […	0.484256	0.0344363	1.939e-05	0.00010216	0	8.957e-05	7.03733e-05	1	3	0	4	2	7.969e-05	0.00015482	0.00016393	0.00018285	0.000145323	6	11	8	12	9.25
SF3A3	splicing factor 3A subunit 3 [Homo sapiens]	0.483752	0.0411034	0.00034331	0.00030151	0.00070617	0.00114002	0.000622753	8	4	16	23	12.75	0.00155817	0.00105925	0.00158753	0.0009444	0.00128734	53	34	35	28	37.5
PAXBP1	1 genes:PAXBP1.gi|22035565|ref|NP_057715.2|:PAXBP1:PAX3- and PAX7-binding protein 1 isoform 1 [Homo sapiens] ;gi|578836731|ref|XP_006724129.1|:PAXBP1:PREDICTED: PAX3- and PAX7-binding protein 1 isoform X1 [Homo sapiens] ;	0.483224	0.0423176	4.689e-05	0	4.823e-05	8.124e-05	5.87867e-05	2	0	2	3	1.75	0.00011244	0.00017021	0.00014869	5.528e-05	0.000121655	7	10	6	3	6.5
LTN1	E3 ubiquitin-protein ligase listerin [Homo sapiens]	0.483218	0.0553946	0	2.084e-05	1.22e-05	0	1.652e-05	0	1	1	0	0.5	1.626e-05	5.168e-05	5.016e-05	1.865e-05	3.41875e-05	2	6	4	2	3.5
MTA2	metastasis-associated protein MTA2 [Homo sapiens]	0.482499	0.0581194	3.219e-05	0	3.31e-05	7.435e-05	4.65467e-05	1	0	1	2	1	0.00015435	9.346e-05	8.748e-05	5.059e-05	9.647e-05	7	4	2.57143	2	3.89286
DDB1	DNA damage-binding protein 1 [Homo sapiens]	0.482255	0.0358347	5.658e-05	0.00013251	0.00019397	0	0.000127687	3	4	10	0	4.25	0.0001938	0.0003286	0.00035881	0.00017787	0.00026477	15	24	18	12	17.25
	PREDICTED: zinc finger CCCH domain-containing protein 18 isoform X2 [Homo sapiens]	0.481353	0.0543712	8.802e-05	7.731e-05	0.00015843	0.00012709	0.000112712	4	2	7	5	4.5	0.00021106	0.00025561	0.00034889	0.00012107	0.000234157	14	16	15	7	13
SNRNP200	U5 small nuclear ribonucleoprotein 200 kDa helicase [Homo sapiens]	0.481051	0.0119443	0.00033216	0.0006188	0.00019669	0.00030227	0.00036248	33	35	19	26	28.25	0.00086885	0.00082572	0.00073408	0.00058542	0.000753518	126	113	69	74	95.5
TPI1	1 genes:TPI1.gi|226529917|ref|NP_001152759.1|:TPI1:triosephosphate isomerase isoform 2 [Homo sapiens] ;gi|4507645|ref|NP_000356.1|:TPI1:triosephosphate isomerase isoform 1 [Homo sapiens] ;	0.47977	0.17094	0.00015035	0.00013204	0	0.00060779	0.000296727	2	1	0	7	2.5	0.0001545	0.0006549	0.00119184	0.00047267	0.000618478	3	12	15	8	9.5
MRPS22	1 genes:MRPS22.gi|530375000|ref|XP_005247697.1|:MRPS22:PREDICTED: 28S ribosomal protein S22, mitochondrial isoform X1 [Homo sapiens] ;gi|9910244|ref|NP_064576.1|:MRPS22:28S ribosomal protein S22, mitochondrial [Homo sapiens] ;	0.478484	0.0147842	0.00017966	0.00021039	0.00018478	0.00034586	0.000230172	3	2	3	5	3.25	0.00036925	0.00060868	0.00056969	0.00037656	0.000481045	9	14	9	8	10
WRAP73	1 genes:WRAP73.gi|224586777|ref|NP_060288.3|:WRAP73:WD repeat-containing protein WRAP73 [Homo sapiens] ;gi|530360321|ref|XP_005244811.1|:WRAP73:PREDICTED: WD repeat-containing protein WRAP73 isoform X1 [Homo sapiens] ;	0.477085	0.301191	4.674e-05	0	0	0	4.674e-05	1	0	0	0	0.25	0.00012808	6.786e-05	0	0	9.797e-05	4	2	0	0	1.5
SRRM1	1 genes:SRRM1. 1 proteins in this group did not match any genes. gi|42542379|ref|NP_005830.2|:SRRM1:serine/arginine repetitive matrix protein 1 [Homo sapiens] ;gi|530360783|ref|XP_005245774.1|:SRRM1:PREDICTED: serine/arginine repetitive matrix protein 1 isoform X1 [Homo sapiens] ;gi|530360787|ref|XP_005245776.1|:PREDICTED: serine/arginine repetitive matrix protein 1 isoform X3 [Homo sapiens] ;gi|…	0.477074	0.041806	0.00021405	0.00012532	4.892e-05	8.241e-05	0.000117675	9	3	2	3	4.25	0.00030957	0.00020719	0.00030165	0.00016823	0.00024666	19	12	12	9	13
HELZ	1 genes:HELZ. 1 proteins in this group did not match any genes. gi|530413304|ref|XP_005257945.1|:HELZ:PREDICTED: probable helicase with zinc finger domain isoform X1 [Homo sapiens] ;gi|530413306|ref|XP_005257946.1|:HELZ:PREDICTED: probable helicase with zinc finger domain isoform X2 [Homo sapiens] ;gi|530413308|ref|XP_005257947.1|:PREDICTED: probable helicase with zinc finger domain isoform X3 [H…	0.476648	0.0163606	1.092e-05	0	0	0	1.092e-05	1	0	0	0	0.25	2.992e-05	1.585e-05	1.154e-05	3.433e-05	2.291e-05	4	2	1	4	2.75
PPP1CC	serine/threonine-protein phosphatase PP1-gamma catalytic subunit isoform 2 [Homo sapiens]	0.47635	0.118504	6.38e-05	0.00011206	0.00026246	0.00029475	0.000183267	1	1	4	4	2.5	0.00036058	0.00032421	0.00020229	0.00065185	0.000384732	8.25	7	3	13	7.8125
RARS	arginine--tRNA ligase, cytoplasmic [Homo sapiens]	0.476269	0.0659325	0	0	0	3.763e-05	3.763e-05	0	0	0	1	0.25	8.927e-05	7.095e-05	0	7.681e-05	7.901e-05	4	3	0	3	2.5
GDI2	rab GDP dissociation inhibitor beta isoform 1 [Homo sapiens]	0.475653	0.0869048	9.663e-05	0.00059405	9.938e-05	0.00016741	0.000239368	2	7	2	3	3.5	0.00056268	0.0005612	0.00035746	0.00053162	0.00050324	17	16	7	14	13.5
PCMT1	1 genes:PCMT1.gi|354983493|ref|NP_001238978.1|:PCMT1:protein-L-isoaspartate(D-aspartate) O-methyltransferase isoform 2 [Homo sapiens] ;gi|354983497|ref|NP_001238980.1|:PCMT1:protein-L-isoaspartate(D-aspartate) O-methyltransferase isoform 4 [Homo sapiens] ;gi|354983501|ref|NP_001238982.1|:PCMT1:protein-L-isoaspartate(D-aspartate) O-methyltransferase isoform 1 [Homo sapiens] ;	0.475167	0.00527389	0.00015035	0	0	0	0.00015035	2	0	0	0	0.5	0.0004635	0.00032745	0.00023837	0.00023634	0.000316415	9	6	3	4	5.5
POLR2E	DNA-directed RNA polymerases I, II, and III subunit RPABC1 [Homo sapiens]	0.474635	0.165597	0.00010238	0	0.0001053	0.0002365	0.00014806	1	0	1	2	1	0.00014028	0.0002973	0.00064927	0.00016093	0.000311945	2	4	6	2	3.5
RFC2	replication factor C subunit 2 isoform 1 [Homo sapiens]	0.473571	0.0691723	0	0	0	7.015e-05	7.015e-05	0	0	0	1	0.25	0.00012482	0.00017637	0	0.0001432	0.00014813	3	4	0	3	2.5
PPP4R2	serine/threonine-protein phosphatase 4 regulatory subunit 2 [Homo sapiens]	0.473281	0.0405867	0	9.056e-05	0	0.0002382	0.00016438	0	1	0	4	1.25	0.00024725	0.00029944	0.00059945	0.00024314	0.00034732	7	8	11	6	8
MED10	mediator of RNA polymerase II transcription subunit 10 [Homo sapiens]	0.472798	0.201522	0	0	0.00016379	0	0.00016379	0	0	1	0	0.25	0	0.00011562	0.00067332	0.00025034	0.000346427	0	1	4	2	1.75
MCMBP	1 genes:MCMBP.gi|13376243|ref|NP_079110.1|:MCMBP:mini-chromosome maintenance complex-binding protein isoform 1 [Homo sapiens] ;gi|373838727|ref|NP_001243307.1|:MCMBP:mini-chromosome maintenance complex-binding protein isoform 2 [Homo sapiens] ;gi|373838729|ref|NP_001243308.1|:MCMBP:mini-chromosome maintenance complex-binding protein isoform 3 [Homo sapiens] ;gi|530394359|ref|XP_005270214.1|:MCMBP…	0.472169	0.650037	0	0	3.444e-05	0	3.444e-05	0	0	1	0	0.25	0	7.294e-05	0	0	7.294e-05	0	3	0	0	0.75
RBM19	probable RNA-binding protein 19 [Homo sapiens]	0.470961	0.08179	0	0	2.303e-05	0	2.303e-05	0	0	1	0	0.25	6.137e-05	3.252e-05	0	5.281e-05	4.89e-05	4	2	0	3	2.25
KPNA2	importin subunit alpha-1 [Homo sapiens]	0.470239	0.0301139	4.064e-05	7.139e-05	0	0.00023471	0.00011558	1	1	0	5	1.75	0.00030628	0.00020654	0.00021479	0.00025555	0.00024579	11	7	5	8	7.75
RPL23A	60S ribosomal protein L23a [Homo sapiens]	0.47009	0.131376	0.0006891	0.00048416	0.00141744	0.00270612	0.0013242	5	2	10	17	8.5	0.00443762	0.00160086	0.00349606	0.00173313	0.00281692	47	16	24	16	25.75
CKAP4	cytoskeleton-associated protein 4 [Homo sapiens]	0.46989	0.0138098	0	6.273e-05	0	0.000165	0.000113865	0	1	0	4	1.25	0.0002936	0.00023335	0.00030199	0.00014035	0.000242323	12	9	8	5	8.5
ASNS	1 genes:ASNS.gi|168229252|ref|NP_899199.2|:ASNS:asparagine synthetase [glutamine-hydrolyzing] isoform a [Homo sapiens] ;gi|296010848|ref|NP_001171546.1|:ASNS:asparagine synthetase [glutamine-hydrolyzing] isoform b [Homo sapiens] ;	0.469077	0.0740063	0	0	7.883e-05	0	7.883e-05	0	0	2	0	0.5	0.00013128	0	0.00016203	0.00021085	0.000168053	5	0	4	7	4
EZR	ezrin [Homo sapiens]	0.468883	0.265911	0	0	0	4.238e-05	4.238e-05	0	0	0	1	0.25	9.426e-05	0	0	8.651e-05	9.0385e-05	3.75	0	0	3	1.6875
HSPA9	stress-70 protein, mitochondrial precursor [Homo sapiens]	0.468522	0.0263282	0.00015832	0.00016685	0	3.657e-05	0.00012058	5	3	0	1	2.25	0.00015185	0.00025286	0.00030121	0.00032353	0.000257362	7	11	9	13	10
RACK1	guanine nucleotide-binding protein subunit beta-2-like 1 [Homo sapiens]	0.468467	0.00674607	0.00345896	0.00393131	0.00383648	0.00235009	0.00339421	51	33	55	30	42.25	0.00738778	0.00817347	0.00473127	0.00868888	0.00724535	159	166	66	163	138.5
PPM1A	protein phosphatase 1A isoform 3 [Homo sapiens]	0.467462	0.0395326	9.45e-05	8.3e-05	0	0	8.875e-05	2	1	0	0	0.75	0.00031783	0.00011375	0.00021642	0.00011142	0.000189855	9.81818	3.31579	4.33333	3	5.11683
EIF3B	eukaryotic translation initiation factor 3 subunit B [Homo sapiens]	0.467184	0.000257774	0.002113	0.00125263	0.00222751	0.00247106	0.00201605	80	27	82	81	67.5	0.00416179	0.0044294	0.00402004	0.00465006	0.00431532	230	231	144	224	207.25
SFPQ	1 genes:SFPQ. 1 proteins in this group did not match any genes. gi|530363144|ref|XP_005271170.1|:SFPQ:PREDICTED: splicing factor, proline- and glutamine-rich isoform X3 [Homo sapiens] ;gi|530363150|ref|XP_005271173.1|:PREDICTED: splicing factor, proline- and glutamine-rich isoform X6 [Homo sapiens] ;	0.466826	0.0246454	0.00015205	0.00010683	6.255e-05	0.00010537	0.0001067	5	2	2	3	3	0.00033333	0.00022077	0.00019285	0.00016731	0.000228565	16	10	6	7	9.75
MATR3	matrin-3 isoform a [Homo sapiens]	0.46659	0.110664	0.00010153	0.0003121	0.00031328	2.932e-05	0.000189057	4	7	12	1	6	0.00060864	0.00049755	0.00029512	0.00021945	0.00040519	35	27	11	11	21
USP16	1 genes:USP16.gi|50312664|ref|NP_001001992.1|:USP16:ubiquitin carboxyl-terminal hydrolase 16 isoform b [Homo sapiens] ;gi|75992941|ref|NP_001027582.1|:USP16:ubiquitin carboxyl-terminal hydrolase 16 isoform a [Homo sapiens] ;	0.466453	0.0724996	7.847e-05	9.188e-05	0.0001345	6.042e-05	9.13175e-05	3	2	5	2	3	0.00025086	0.00028482	8.294e-05	0.00016446	0.00019577	14	15	3	8	10
PKD1L1	polycystic kidney disease protein 1-like 1 [Homo sapiens]	0.466248	0.0273643	0	0	0	8.72e-06	8.72e-06	0	0	0	1	0.25	3.102e-05	2.191e-05	1.595e-05	5.93e-06	1.87025e-05	6	4	2	1	3.25
EIF4A1	eukaryotic initiation factor 4A-I isoform 1 [Homo sapiens]	0.465686	0.0106689	0.00211821	0.00139524	0.00136158	0.00159027	0.00161633	40	15	25	26	26.5	0.00237272	0.00299625	0.00408592	0.00442849	0.00347085	65.4027	77.9375	73	106.401	80.6854
NOL10	1 genes:NOL10.gi|171460958|ref|NP_079170.2|:NOL10:nucleolar protein 10 isoform 1 [Homo sapiens] ;gi|386869302|ref|NP_001248321.1|:NOL10:nucleolar protein 10 isoform 2 [Homo sapiens] ;gi|386869309|ref|NP_001248323.1|:NOL10:nucleolar protein 10 isoform 3 [Homo sapiens] ;	0.465191	0.117308	3.125e-05	0	0	0	3.125e-05	1	0	0	0	0.25	0.00010704	4.537e-05	0	4.912e-05	6.71767e-05	5	2	0	2	2.25
RIOK2	serine/threonine-protein kinase RIO2 isoform 1 [Homo sapiens]	0.465058	0.0664944	0.00027264	0	0	4.499e-05	0.000158815	7	0	0	1	2	0.00061371	0.00031104	0.00028817	0.00015306	0.000341495	23	11	7	5	11.5
PROSER1	1 genes:PROSER1.gi|125656155|ref|NP_079414.3|:PROSER1:proline and serine-rich protein 1 [Homo sapiens] ;gi|530402690|ref|XP_005266602.1|:PROSER1:PREDICTED: proline and serine-rich protein 1 isoform X1 [Homo sapiens] ;	0.464271	0.0260015	0	0	0	5.261e-05	5.261e-05	0	0	0	2	0.5	0.00017163	0.00013227	2.407e-05	0.0001253	0.000113318	11	8	1	7	6.75
PARP1	poly [ADP-ribose] polymerase 1 [Homo sapiens]	0.463997	0.0700336	0.00029684	0.00014897	0.00019626	0.0004898	0.000282968	14	4	9	20	11.75	0.00098775	0.00049257	0.0004258	0.00053327	0.000609847	68	32	19	32	37.75
RBM6	RNA-binding protein 6 isoform 1 [Homo sapiens]	0.463702	0.00073688	0	3.363e-05	0	0	3.363e-05	0	1	0	0	0.25	6.558e-05	8.339e-05	8.094e-05	6.019e-05	7.2525e-05	5	6	4	4	4.75
AKAP8L	PREDICTED: A-kinase anchor protein 8-like isoform X1 [Homo sapiens]	0.45798	0.0353039	0.00014052	0.00012341	7.226e-05	0.00012173	0.00011448	4	2	2	3	2.75	0.00016847	0.00033155	0.00033418	0.00016567	0.000249967	7	13	9	6	8.75
CKB	creatine kinase B-type [Homo sapiens]	0.455982	0.00243964	0.00062073	0.0004956	0.00034822	0.00052142	0.000496493	11	5	6	8	7.5	0.00100514	0.00122901	0.00083502	0.0012862	0.00108884	26	30	14	29	24.75
BOP1	ribosome biogenesis protein BOP1 [Homo sapiens]	0.455981	0.302834	5.764e-05	5.062e-05	2.964e-05	6.658e-05	5.112e-05	2	1	1	2	1.5	0.00011846	0.00010461	0	0.00011326	0.00011211	6	5	0	5	4
CCAR1	1 genes:CCAR1.gi|46852388|ref|NP_060707.2|:CCAR1:cell division cycle and apoptosis regulator protein 1 isoform a [Homo sapiens] ;gi|545479138|ref|NP_001269888.1|:CCAR1:cell division cycle and apoptosis regulator protein 1 isoform b [Homo sapiens] ;	0.455011	0.084646	9.348e-05	3.284e-05	3.846e-05	0	5.49267e-05	5	1	2	0	2	6.404e-05	0.00021716	9.88e-05	0.00010286	0.000120715	5	16	5	7	8.25
DDX39B	spliceosome RNA helicase DDX39B [Homo sapiens]	0.454296	0.00364428	0.00010047	0	0.00015499	0	0.00012773	2	0	3	0	1.25	0.00034414	0.00029175	0.00021238	0.00027637	0.00028116	10	8	4	7	7.25
H3F3B	histone H3.3 [Homo sapiens]	0.453513	0.0494889	0.00031617	0.00027768	0.00016259	0.00018259	0.000234757	2	1	1	1	1.25	0.0002166	0.0006886	0.00066837	0.000497	0.000517643	2	6	4	4	4
ACAP2	1 genes:ACAP2.gi|187608516|ref|NP_036419.3|:ACAP2:arf-GAP with coiled-coil, ANK repeat and PH domain-containing protein 2 [Homo sapiens] ;gi|578807206|ref|XP_006713620.1|:ACAP2:PREDICTED: arf-GAP with coiled-coil, ANK repeat and PH domain-containing protein 2 isoform X1 [Homo sapiens] ;	0.452435	0.035283	0	0.00014562	5.684e-05	0	0.00010123	0	3	2	0	1.25	9.466e-05	0.00032099	0.00017525	0.00030408	0.000223745	5	16	6	14	10.25
BCKDHA	1 genes:BCKDHA.gi|11386135|ref|NP_000700.1|:BCKDHA:2-oxoisovalerate dehydrogenase subunit alpha, mitochondrial isoform 1 precursor [Homo sapiens] ;gi|258645172|ref|NP_001158255.1|:BCKDHA:2-oxoisovalerate dehydrogenase subunit alpha, mitochondrial isoform 2 precursor [Homo sapiens] ;	0.450472	0.157484	4.831e-05	0	0	5.58e-05	5.2055e-05	1	0	0	1	0.5	0.0001655	0.00010522	0	7.595e-05	0.000115557	5	3	0	2	2.5
RBM5	RNA-binding protein 5 [Homo sapiens]	0.44968	0.162293	0	0.00013901	8.208e-05	6.121e-05	9.41e-05	0	3	3.02521	2.00885	2.00851	0.0001096	0.00017236	0.00045141	0.00010367	0.00020926	6.06469	9	16.1897	5	9.0636
COPB2	coatomer subunit beta' [Homo sapiens]	0.449439	0.00621032	0	4.168e-05	0	2.741e-05	3.4545e-05	0	1	0	1	0.5	6.503e-05	8.614e-05	0.00010033	5.595e-05	7.68625e-05	4	5	4	3	4
SLC1A5	neutral amino acid transporter B(0) isoform 1 [Homo sapiens]	0.448578	0.0592109	0	0.00013961	8.175e-05	0	0.00011068	0	2	2	0	1	0.0001089	0.00037506	0.00037804	0.00012494	0.000246735	4	13	9	4	7.5
MBD3	1 genes:MBD3.gi|527498242|ref|NP_001268383.1|:MBD3:methyl-CpG-binding domain protein 3 isoform 2 [Homo sapiens] ;gi|527498244|ref|NP_001268382.1|:MBD3:methyl-CpG-binding domain protein 3 isoform 1 [Homo sapiens] ;	0.446478	0.0110876	0.00033204	0.00014581	0	0.00019176	0.000223203	4	1	0	2	1.75	0.00068243	0.00042185	0.0004387	0.0004567	0.00049992	12	7	5	7	7.75
PPIB	peptidyl-prolyl cis-trans isomerase B precursor [Homo sapiens]	0.4462	0.103997	0.00029861	0.00017484	0	0.00022993	0.00023446	3	1	0	2	1.5	6.819e-05	0.00072261	0.00084165	0.00046939	0.00052546	1	10	8	6	6.25
MAP7	1 genes:MAP7. 1 proteins in this group did not match any genes. gi|310750354|ref|NP_001185540.1|:MAP7:ensconsin isoform 4 [Homo sapiens] ;gi|310750362|ref|NP_001185544.1|:MAP7:ensconsin isoform 5 [Homo sapiens] ;gi|310750364|ref|NP_001185545.1|:MAP7:ensconsin isoform 6 [Homo sapiens] ;gi|310750366|ref|NP_001185546.1|:MAP7:ensconsin isoform 7 [Homo sapiens] ;gi|310750370|ref|NP_001185548.1|:MAP7:e…	0.445265	0.00221	0	0	6.025e-05	3.383e-05	4.704e-05	0	0	2	1	0.75	0.00010033	0.00010632	0.00012384	9.209e-05	0.000105645	5	5	4	4	4.5
KRT10	1 genes:KRT10.gi|195972866|ref|NP_000412.3|:KRT10:keratin, type I cytoskeletal 10 [Homo sapiens] ;gi|530412176|ref|XP_005257400.1|:KRT10:PREDICTED: keratin, type I cytoskeletal 10 isoform X1 [Homo sapiens] ;	0.445231	0.0761489	7.363e-05	0	0.00018932	0.00029765	0.000186867	2	0	5	7	3.5	0.00017655	0.00066817	0.00054476	0.00028935	0.000419708	7	25	14	10	14
MGA	1 genes:MGA.gi|530405566|ref|XP_005254305.1|:MGA:PREDICTED: MAX gene-associated protein isoform X6 [Homo sapiens] ;gi|530405576|ref|XP_005254310.1|:MGA:PREDICTED: MAX gene-associated protein isoform X11 [Homo sapiens] ;gi|578826749|ref|XP_006720506.1|:MGA:PREDICTED: MAX gene-associated protein isoform X14 [Homo sapiens] ;	0.445013	0.00203206	6.904e-05	4.851e-05	4.971e-05	7.177e-05	5.97575e-05	10	4	7	9	7.5	0.00013244	0.00017042	0.00010946	0.00012481	0.000134283	28	34	15	23	25
RPS21	40S ribosomal protein S21 [Homo sapiens]	0.444409	0.0197516	0.00103613	0	0.00106564	0.00359026	0.00189734	4	0	4	12	5	0.00514631	0.00394911	0.00492819	0.00305386	0.00426937	29	21	18	15	20.75
NOP16	nucleolar protein 16 isoform 3 [Homo sapiens]	0.44408	0.307581	0	0	0	0.00013951	0.00013951	0	0	0	1	0.25	0	0.00043844	0	0.00018987	0.000314155	0	5	0	2	1.75
TET2	PREDICTED: methylcytosine dioxygenase TET2 isoform X1 [Homo sapiens]	0.443796	0.00890991	4.296e-05	5.659e-05	4.418e-05	3.721e-05	4.5235e-05	4	3	4	3	3.5	0.00013243	0.00011695	9.081e-05	6.752e-05	0.000101927	18	15	8	8	12.25
CBX3	PREDICTED: chromobox protein homolog 3 isoform X1 [Homo sapiens]	0.443077	0.0666521	0	0	0.00024166	0	0.00024166	0	0	2	0	0.5	0.00056341	0.00042646	0	0.00064637	0.000545413	7	5	0	7	4.75
ERH	enhancer of rudimentary homolog [Homo sapiens]	0.441628	0.139808	0.00227402	0.00036312	0.00170093	0.00262653	0.00174115	11	1	8	11	7.75	0.00113301	0.00315169	0.00677363	0.00471194	0.00394257	8	21	31	29	22.25
DROSHA	1 genes:DROSHA.gi|155030236|ref|NP_001093882.1|:DROSHA:ribonuclease 3 isoform 2 [Homo sapiens] ;gi|530378785|ref|XP_005248348.1|:DROSHA:PREDICTED: ribonuclease 3 isoform X1 [Homo sapiens] ;gi|530378787|ref|XP_005248349.1|:DROSHA:PREDICTED: ribonuclease 3 isoform X2 [Homo sapiens] ;gi|530378789|ref|XP_005248350.1|:DROSHA:PREDICTED: ribonuclease 3 isoform X3 [Homo sapiens] ;gi|530378791|ref|XP_0052…	0.438941	0.145841	1.608e-05	0	0	1.857e-05	1.7325e-05	1	0	0	1	0.5	4.407e-05	2.335e-05	5.099e-05	0	3.947e-05	4	2	3	0	2.25
WARS	1 genes:WARS.gi|47419920|ref|NP_998811.1|:WARS:tryptophan--tRNA ligase, cytoplasmic isoform b [Homo sapiens] ;gi|578826104|ref|XP_006720312.1|:WARS:PREDICTED: tryptophan--tRNA ligase, cytoplasmic isoform X5 [Homo sapiens] ;	0.438845	0.00613206	0.00054999	0.00052695	0.00035996	0.00051975	0.000489162	11	6	7	9	8.25	0.00068507	0.00123415	0.00132119	0.00121823	0.00111466	20	34	25	31	27.5
PWP1	periodic tryptophan protein 1 homolog [Homo sapiens]	0.437846	0.0362975	0.00055788	7.538e-05	0.00022068	0.0001487	0.00025066	13	1	5	3	5.5	0.00067619	0.00065424	0.00045358	0.00050593	0.000572485	23	21	10	15	17.25
SBF1	1 genes:SBF1. 3 proteins in this group did not match any genes. gi|239735519|ref|NP_002963.2|:SBF1:myotubularin-related protein 5 [Homo sapiens] ;gi|530420843|ref|XP_005261988.1|:PREDICTED: myotubularin-related protein 5 isoform X1 [Homo sapiens] ;gi|530420845|ref|XP_005261989.1|:PREDICTED: myotubularin-related protein 5 isoform X2 [Homo sapiens] ;gi|530420849|ref|XP_005261991.1|:PREDICTED: myotu…	0.437401	0.00608563	2.272e-05	1.995e-05	1.168e-05	3.935e-05	2.3425e-05	2	1	1	3	1.75	4.668e-05	6.596e-05	4.802e-05	5.356e-05	5.3555e-05	6	8	4	6	6
HNRNPUL1	1 genes:HNRNPUL1. 2 proteins in this group did not match any genes. gi|21536326|ref|NP_008971.2|:HNRNPUL1:heterogeneous nuclear ribonucleoprotein U-like protein 1 isoform a [Homo sapiens] ;gi|530415584|ref|XP_005258516.1|:HNRNPUL1:PREDICTED: heterogeneous nuclear ribonucleoprotein U-like protein 1 isoform X1 [Homo sapiens] ;gi|530415588|ref|XP_005258518.1|:HNRNPUL1:PREDICTED: heterogeneous nuclea…	0.436528	0.051123	0.00050233	0.00017647	0.00020666	0.0002901	0.00029389	20	4	8	10	10.5	0.00103241	0.00072936	0.00039821	0.000533	0.000673245	60	40	15	27	35.5
MRPS34	1 genes:MRPS34. 2 proteins in this group did not match any genes. gi|13027604|ref|NP_076425.1|:MRPS34:28S ribosomal protein S34, mitochondrial [Homo sapiens] ;gi|530408953|ref|XP_005255568.1|:PREDICTED: 28S ribosomal protein S34, mitochondrial isoform X1 [Homo sapiens] ;gi|530408956|ref|XP_005255569.1|:PREDICTED: 28S ribosomal protein S34, mitochondrial isoform X2 [Homo sapiens] ;	0.43559	0.181183	0.00019725	0.00017323	0.00010143	0	0.000157303	2	1	1	0	1	0.00033782	0.00035799	0	0.00038757	0.000361127	5	5	0	5	3.75
GTF3C2	1 genes:GTF3C2. 1 proteins in this group did not match any genes. gi|530367499|ref|XP_005264329.1|:GTF3C2:PREDICTED: general transcription factor 3C polypeptide 2 isoform X1 [Homo sapiens] ;gi|530367501|ref|XP_005264330.1|:PREDICTED: general transcription factor 3C polypeptide 2 isoform X2 [Homo sapiens] ;gi|78482617|ref|NP_001030598.1|:GTF3C2:general transcription factor 3C polypeptide 2 [Homo s…	0.435404	0.096102	2.263e-05	7.95e-05	0	2.614e-05	4.27567e-05	1	2	0	1	1	0.00017055	4.929e-05	0.0001196	5.336e-05	9.82e-05	11	3	5	3	5.5
SLFN11	PREDICTED: schlafen family member 11 isoform X3 [Homo sapiens]	0.434595	0.836217	4.772e-05	4.191e-05	2.454e-05	2.756e-05	3.54325e-05	2	1	1	1	1.25	0	6.929e-05	0	9.377e-05	8.153e-05	0	4	0	5	2.25
RCC2	protein RCC2 [Homo sapiens]	0.434565	0.414623	4.119e-05	0	0	4.757e-05	4.438e-05	1	0	0	1	0.5	8.465e-05	0.0001196	0	0	0.000102125	3	4	0	0	1.75
PSPC1	PREDICTED: paraspeckle component 1 isoform X1 [Homo sapiens]	0.433995	0.011536	0.00012333	0	4.228e-05	0.00014244	0.000102683	3	0	1	3	1.75	0.00019714	0.00020891	0.00021725	0.0003231	0.0002366	7	7	5	10	7.25
TCEB3	transcription elongation factor B polypeptide 3 [Homo sapiens]	0.43275	0.00322492	2.694e-05	0	8.313e-05	0	5.5035e-05	1	0	3	0	1	0.0001292	0.00011736	0.00011391	0.00014823	0.000127175	7	6	4	7	6
CAND1	cullin-associated NEDD8-dissociated protein 1 [Homo sapiens]	0.432523	0.1378	0	0	1.798e-05	0	1.798e-05	0	0	1	0	0.25	7.185e-05	2.538e-05	0	2.748e-05	4.157e-05	6	2	0	2	2.5
RPL5	60S ribosomal protein L5 [Homo sapiens]	0.431535	0.0196179	0.00166497	0.00050861	0.00148903	0.00175584	0.00135461	23	4	20	21	17	0.00441377	0.00289044	0.00206586	0.00318616	0.00313906	89	55	27	56	56.75
	1 genes:GPI. 1 proteins in this group did not match any genes. gi|530416227|ref|XP_005258820.1|:PREDICTED: glucose-6-phosphate isomerase isoform X1 [Homo sapiens] ;gi|578834293|ref|XP_006723211.1|:GPI:PREDICTED: glucose-6-phosphate isomerase isoform X3 [Homo sapiens] ;	0.429613	0.0748106	0	0.00012651	7.408e-05	0.00012479	0.00010846	0	2	2	3	1.75	0.00022205	0.00010458	0.00045677	0.00022644	0.00025246	9	4	12	8	8.25
EIF3L	eukaryotic translation initiation factor 3 subunit L isoform 1 [Homo sapiens]	0.428191	0.00806028	0.00091488	0.00087046	0.00105856	0.00211342	0.00123933	24	13	27	48	28	0.00214147	0.00268442	0.00354565	0.00320583	0.00289434	82	97	88	107	93.5
DNAJC10	1 genes:DNAJC10.gi|24308127|ref|NP_061854.1|:DNAJC10:dnaJ homolog subfamily C member 10 isoform 1 precursor [Homo sapiens] ;gi|409971397|ref|NP_001258510.1|:DNAJC10:dnaJ homolog subfamily C member 10 isoform 2 precursor [Homo sapiens] ;	0.427557	0.0650749	0	0	0	3.131e-05	3.131e-05	0	0	0	1	0.25	5.572e-05	7.873e-05	0	8.524e-05	7.323e-05	3	4	0	4	2.75
LUC7L2	putative RNA-binding protein Luc7-like 2 isoform 1 [Homo sapiens]	0.427091	0.0320761	0.0004231	0.00019268	0.00011282	0.0001267	0.000213825	7.71429	2	2	2	3.42857	0.00058553	0.00063708	0.00047826	0.00030175	0.000500655	15.5833	16	8.25	7	11.7083
CAPZA2	F-actin-capping protein subunit alpha-2 [Homo sapiens]	0.42646	0.382237	7.517e-05	0	0	0	7.517e-05	1	0	0	0	0.25	0	5.457e-05	0.00029796	0	0.000176265	0	1	3.75	0	1.1875
RIOK1	serine/threonine-protein kinase RIO1 isoform 1 [Homo sapiens]	0.425697	0.010633	0.00094629	0.00013297	0.00089538	0.00113671	0.000777838	25	2	23	26	19	0.0019708	0.00186861	0.00216042	0.001309	0.00182721	76	68	54	44	60.5
	PREDICTED: H/ACA ribonucleoprotein complex subunit 1 isoform X1 [Homo sapiens]	0.42519	0.0252157	9.908e-05	0	0	0	9.908e-05	1	0	0	0	0.25	0.00013575	0.00014386	0.00041888	0.00023361	0.000233025	2	2	4	3	2.75
ZBTB24	zinc finger and BTB domain-containing protein 24 isoform 1 [Homo sapiens]	0.425147	0.0907925	3.085e-05	0.00010836	0.00019035	7.126e-05	0.000100205	1	2	6	2	2.75	0.00019019	0.00029112	9.781e-05	0.00036366	0.000235695	9	13	3	15	10
TAGLN2	1 genes:TAGLN2.gi|469608407|ref|NP_001264152.1|:TAGLN2:transgelin-2 isoform b [Homo sapiens] ;gi|469608410|ref|NP_001264153.1|:TAGLN2:transgelin-2 isoform a [Homo sapiens] ;	0.425086	0.109931	0	0.00056931	0	0.00012479	0.00034705	0	3	0	1	1	0.00074016	0.00164711	0.00011419	0.00076423	0.000816422	10	21	1	9	10.25
RPL7A	60S ribosomal protein L7a [Homo sapiens]	0.424556	0.0478676	0.00113157	0.00056789	0.00174569	0.00093356	0.00109468	14	4	21	10	12.25	0.00420832	0.00217109	0.00196489	0.00196932	0.00257841	76	37	23	31	41.75
CALU	calumenin isoform b precursor [Homo sapiens]	0.423036	0.546395	0.00020476	0.00023977	7.02e-05	0.00011825	0.000158245	3	2	1	1.5	1.875	0.00037407	0	0	0	0.00037407	8	0	0	0	2
	40S ribosomal protein SA [Homo sapiens]	0.422845	0.00148524	0.00335251	0.00140816	0.00277338	0.002357	0.00247276	46	11	37	28	30.5	0.00559207	0.00507933	0.00716397	0.00555629	0.00584792	112	96	93	97	99.5
TRIM56	E3 ubiquitin-protein ligase TRIM56 [Homo sapiens]	0.421505	0.613139	0	0	0	3.289e-05	3.289e-05	0	0	0	1	0.25	7.803e-05	0	0	0	7.803e-05	4	0	0	0	1
HNRNPF	heterogeneous nuclear ribonucleoprotein F [Homo sapiens]	0.421004	0.000817116	0.0008009	0.00077349	0.00042778	0.00060586	0.000652007	15.4595	8.5	8.02857	10.125	10.5283	0.00171834	0.00135855	0.00133852	0.00177938	0.0015487	48.4151	36.1216	24.4444	43.7	38.1703
MED1	mediator of RNA polymerase II transcription subunit 1 [Homo sapiens]	0.420041	0.067012	1.36e-05	0.00011943	9.79e-05	6.283e-05	7.344e-05	1	5	7	4	4.25	0.00027017	0.00020732	0.00011499	0.00010688	0.00017484	29	21	8	10	17
PDIA6	1 genes:PDIA6.gi|5031973|ref|NP_005733.1|:PDIA6:protein disulfide-isomerase A6 isoform d precursor [Homo sapiens] ;gi|544186032|ref|NP_001269633.1|:PDIA6:protein disulfide-isomerase A6 isoform a [Homo sapiens] ;gi|544186036|ref|NP_001269635.1|:PDIA6:protein disulfide-isomerase A6 isoform c [Homo sapiens] ;gi|544186040|ref|NP_001269636.1|:PDIA6:protein disulfide-isomerase A6 isoform e precursor [H…	0.419076	0.00144853	0	8.583e-05	0	0	8.583e-05	0	1	0	0	0.25	0.0001339	0.00024831	0.00020659	0.00023043	0.000204808	4	7	4	6	5.25
HSPA4	heat shock 70 kDa protein 4 [Homo sapiens]	0.418662	0.129219	2.559e-05	0	0	0	2.559e-05	1	0	0	0	0.25	0	5.574e-05	2.705e-05	0.00010058	6.11233e-05	0	3	1	5	2.25
CSNK2A3	1 genes:CSNK2A3. 1 proteins in this group did not match any genes. gi|375493534|ref|NP_001243615.1|:CSNK2A3:casein kinase 2, alpha 1 polypeptide-like [Homo sapiens] ;gi|578835362|ref|XP_006723611.1|:PREDICTED: casein kinase II subunit alpha isoform X1 [Homo sapiens] ;	0.418091	0.144474	0.00010997	0	5.655e-05	0	8.326e-05	2	0	1	0	0.75	0.00018835	0.00027943	0	0.00012965	0.000199143	5	7	0	3	3.75
GTPBP4	nucleolar GTP-binding protein 1 [Homo sapiens]	0.415339	0.0288895	6.782e-05	0.0001787	6.975e-05	0.00031335	0.000157405	2	3	2	8	3.75	0.00048787	0.0003939	0.00039427	0.00023988	0.00037898	21	16	11	9	14.25
GEMIN2	1 genes:GEMIN2.gi|4506961|ref|NP_003607.1|:GEMIN2:gem-associated protein 2 isoform alpha [Homo sapiens] ;gi|57165350|ref|NP_001009182.1|:GEMIN2:gem-associated protein 2 isoform beta [Homo sapiens] ;gi|57165352|ref|NP_001009183.1|:GEMIN2:gem-associated protein 2 isoform gamma [Homo sapiens] ;	0.413507	0.380493	7.678e-05	0	0	0	7.678e-05	1	0	0	0	0.25	0.00031562	5.574e-05	0	0	0.00018568	6	1	0	0	1.75
DDX1	ATP-dependent RNA helicase DDX1 [Homo sapiens]	0.413391	0.0381875	2.905e-05	0	5.976e-05	6.712e-05	5.19767e-05	1	0	2	2	1.25	0.00019904	0.00010546	6.142e-05	0.00013701	0.000125732	10	5	2	6	5.75
CIRBP	PREDICTED: cold-inducible RNA-binding protein isoform X2 [Homo sapiens]	0.412561	0.0364591	0.000375	0	0.00025712	0.00028875	0.000306957	3	0	2	2	1.75	0.00085634	0.00054448	0.00039636	0.00117893	0.000744028	10	6	3	12	7.75
LAMB1	laminin subunit beta-1 precursor [Homo sapiens]	0.412047	0.248957	1.204e-05	0	0	0	1.204e-05	1	0	0	0	0.25	3.299e-05	0	2.545e-05	0	2.922e-05	4	0	2	0	1.5
RANBP9	ran-binding protein 9 [Homo sapiens]	0.411977	0.0571611	0	0	3.033e-05	3.406e-05	3.2195e-05	0	0	1	1	0.5	0.00014143	8.564e-05	6.234e-05	2.318e-05	7.81475e-05	7	4	2	1	3.5
L3MBTL2	lethal(3)malignant brain tumor-like protein 2 [Homo sapiens]	0.411333	0.309375	0	0	3.136e-05	0	3.136e-05	0	0	1	0	0.25	4.178e-05	0.0001107	0	0	7.624e-05	2	5	0	0	1.75
TAB2	PREDICTED: TGF-beta-activated kinase 1 and MAP3K7-binding protein 2 isoform X1 [Homo sapiens]	0.410871	0.00402318	0.00068253	0.00010899	0.00035099	0.00062709	0.0004424	22	2	11	17.5	13.125	0.00110521	0.0009591	0.00117862	0.00106402	0.00107674	52	42.5833	35.9429	43.6364	43.5406
LDHB	L-lactate dehydrogenase B chain [Homo sapiens]	0.410726	0.0616362	0.00012874	0.00022613	6.62e-05	0.00084263	0.000315925	2	2	1	11.3333	4.08333	0.00061739	0.0010094	0.00074841	0.00070155	0.000769188	14	21.6	11	13.8667	15.1167
RNF219	RING finger protein 219 [Homo sapiens]	0.40852	0.0166875	0.00082919	0.00036412	0.00106601	0.00150501	0.000941082	28	7	35	44	28.5	0.00172448	0.00208542	0.00328659	0.00211807	0.00230364	85	97	105	91	94.5
PPP4R3A	1 genes:PPP4R3A. 1 proteins in this group did not match any genes. gi|546231920|ref|NP_001271209.1|:PPP4R3A:serine/threonine-protein phosphatase 4 regulatory subunit 3A isoform 1 [Homo sapiens] ;gi|578825944|ref|XP_006720257.1|:PREDICTED: serine/threonine-protein phosphatase 4 regulatory subunit 3A isoform X5 [Homo sapiens] ;	0.408301	0.0376153	2.622e-05	0.00013816	0.00010786	9.085e-05	9.07725e-05	1	3	4	3	2.75	0.00032332	0.00022842	0.00011085	0.00022668	0.000222317	18	12	4	11	11.25
KRT2	keratin, type II cytoskeletal 2 epidermal [Homo sapiens]	0.408157	0.124892	0	0	0	0.00011659	0.00011659	0	0	0	3	0.75	0	0.00025597	0.00046876	0.00013222	0.00028565	0	10.4793	13.1813	5	7.16514
SPATA5	1 genes:SPATA5. 2 proteins in this group did not match any genes. gi|157671927|ref|NP_660208.2|:SPATA5:spermatogenesis-associated protein 5 [Homo sapiens] ;gi|530377258|ref|XP_005262840.1|:SPATA5:PREDICTED: spermatogenesis-associated protein 5 isoform X1 [Homo sapiens] ;gi|530377260|ref|XP_005262841.1|:PREDICTED: spermatogenesis-associated protein 5 isoform X2 [Homo sapiens] ;gi|578808843|ref|XP_…	0.407932	0.0601529	4.815e-05	4.229e-05	0	5.562e-05	4.86867e-05	2	1	0	2	1.25	0.00019793	0.00013983	0.00010179	3.785e-05	0.00011935	12	8	4	2	6.5
PPP1CB	serine/threonine-protein phosphatase PP1-beta catalytic subunit isoform 1 [Homo sapiens]	0.40791	0.160379	6.575e-05	0.00011549	0	0	9.062e-05	1	1	0	0	0.5	0.00012387	0.00033412	0.00020848	0	0.000222157	2.75	7	3	0	3.1875
BCLAF1	bcl-2-associated transcription factor 1 isoform 2 [Homo sapiens]	0.407896	0.621135	0.00011133	0.00021729	0	0.00027147	0.00020003	4.5	5	0	9.5	4.75	0.00024859	0	0.0007322	0	0.000490395	14.6667	0	28	0	10.6667
RPL12	60S ribosomal protein L12 [Homo sapiens]	0.407521	0.000915457	0.00221513	0.0009155	0.00254624	0.00240802	0.00202122	17	4	19	16	14	0.0049097	0.00416223	0.00564667	0.00512061	0.0049598	55	44	41	50	47.5
EXOSC2	exosome complex component RRP4 isoform 1 [Homo sapiens]	0.407303	0.00589044	7.338e-05	0	0.00015094	0	0.00011216	1	0	2	0	0.75	0.00035189	0.00026635	0.00031023	0.00017302	0.000275372	7	5	4	3	4.75
PLOD1	procollagen-lysine,2-oxoglutarate 5-dioxygenase 1 precursor [Homo sapiens]	0.407043	0.0150632	2.957e-05	0.00015584	0.00015208	6.832e-05	0.000101452	1	3	5	2	2.75	0.00028364	0.00030057	0.00025006	0.0001627	0.000249242	14	14	8	7	10.75
MRPS26	28S ribosomal protein S26, mitochondrial [Homo sapiens]	0.406551	0.0111805	0	0	0.00010786	0.00012113	0.000114495	0	0	1	1	0.5	0.00035925	0.00038069	0.0002217	0.00016486	0.000281625	5	5	2	2	3.5
AHSA1	activator of 90 kDa heat shock protein ATPase homolog 1 [Homo sapiens]	0.4058	0.0448276	0	0	6.542e-05	0	6.542e-05	0	0	1	0	0.25	8.715e-05	0.00032325	0.00013446	9.999e-05	0.000161212	2	7	2	2	3.25
MED15	1 genes:MED15. 3 proteins in this group did not match any genes. gi|21312134|ref|NP_056973.2|:MED15:mediator of RNA polymerase II transcription subunit 15 isoform b [Homo sapiens] ;gi|51477700|ref|NP_001003891.1|:MED15:mediator of RNA polymerase II transcription subunit 15 isoform a [Homo sapiens] ;gi|530420146|ref|XP_005261689.1|:PREDICTED: mediator of RNA polymerase II transcription subunit 15 …	0.403793	0.0138555	2.874e-05	0	0	0	2.874e-05	1	0	0	0	0.25	7.877e-05	6.26e-05	3.038e-05	0.00011295	7.1175e-05	4	3	1	5	3.25
ATP2A2	sarcoplasmic/endoplasmic reticulum calcium ATPase 2 isoform b [Homo sapiens]	0.403659	0.0126663	0.00010317	3.624e-05	0.00012732	0.00011916	9.64725e-05	5	1	6	5	4.25	0.00021203	0.00025465	0.00032713	0.00016217	0.000238995	15	17	15	10	14.25
PFKL	6-phosphofructokinase, liver type [Homo sapiens]	0.403371	0.0205312	2.756e-05	4.842e-05	2.835e-05	0	3.47767e-05	1	1	1	0	0.75	7.553e-05	4.447e-05	0.00011654	0.00010832	8.6215e-05	4	2.22222	4	5	3.80556
SRSF1	serine/arginine-rich splicing factor 1 isoform 1 [Homo sapiens]	0.403176	0.101671	0.00095362	0.00030455	0.00044581	0.00140184	0.000776455	11	2	5	14	8	0.00100966	0.00207692	0.00339034	0.00122647	0.00192585	17	33	37	18	26.25
DDX28	probable ATP-dependent RNA helicase DDX28 [Homo sapiens]	0.401502	0.0201322	0	0	0	4.599e-05	4.599e-05	0	0	0	1	0.25	0.0001091	0.00020233	8.416e-05	6.259e-05	0.000114545	4	7	2	2	3.75
PYM1	1 genes:PYM1.gi|14150139|ref|NP_115721.1|:PYM1:partner of Y14 and mago isoform 1 [Homo sapiens] ;gi|219803946|ref|NP_001137325.1|:PYM1:partner of Y14 and mago isoform 2 [Homo sapiens] ;	0.400986	0.0244247	0	0.00018512	0	0.00024346	0.00021429	0	1	0	2	0.75	0.00043321	0.00045907	0.00033418	0.00091117	0.000534407	6	6	3	11	6.5
TRMT44	1 genes:TRMT44. 1 proteins in this group did not match any genes. gi|298160987|ref|NP_689757.2|:TRMT44:probable tRNA (uracil-O(2)-)-methyltransferase [Homo sapiens] ;gi|578808095|ref|XP_006713925.1|:PREDICTED: probable tRNA (uracil-O(2)-)-methyltransferase isoform X2 [Homo sapiens] ;	0.400752	0.014545	5.68e-05	4.989e-05	2.921e-05	0	4.53e-05	2	1	1	0	1	7.783e-05	0.00016495	0.00012008	8.929e-05	0.000113038	4	8	4	4	5
	PREDICTED: telomere-associated protein RIF1 isoform X4 [Homo sapiens]	0.399899	0.0700743	8.83e-06	0	1.815e-05	2.039e-05	1.579e-05	1	0	2	2	1.25	3.628e-05	7.048e-05	3.731e-05	1.387e-05	3.9485e-05	6	11	4	2	5.75
OBSL1	1 genes:OBSL1. 5 proteins in this group did not match any genes. gi|144226847|ref|NP_056126.1|:OBSL1:obscurin-like protein 1 isoform 1 precursor [Homo sapiens] ;gi|291084513|ref|NP_001166879.1|:OBSL1:obscurin-like protein 1 isoform 3 precursor [Homo sapiens] ;gi|291084534|ref|NP_001166902.1|:OBSL1:obscurin-like protein 1 isoform 2 precursor [Homo sapiens] ;gi|530370073|ref|XP_005246478.1|:PREDICT…	0.399072	0.0340078	0	0	1.166e-05	2.619e-05	1.8925e-05	0	0	1	2	0.75	3.884e-05	8.232e-05	2.397e-05	4.456e-05	4.74225e-05	5	10	2	5	5.5
EXOSC8	1 genes:EXOSC8.gi|31415882|ref|NP_852480.1|:EXOSC8:exosome complex component RRP43 [Homo sapiens] ;gi|578824742|ref|XP_006719826.1|:EXOSC8:PREDICTED: exosome complex component RRP43 isoform X1 [Homo sapiens] ;	0.398384	0.0138509	0	0	8.012e-05	0	8.012e-05	0	0	1	0	0.25	0.00021347	0.00028276	0.000247	6.122e-05	0.000201113	4	5	3	1	3.25
	PREDICTED: putative ATP-dependent RNA helicase DHX30 isoform X1 [Homo sapiens]	0.398218	0.00346526	5.278e-05	0.00015452	0.00010857	0.00018289	0.00012469	3	5	6	9	5.75	0.00031339	0.00033209	0.00037192	0.00023508	0.00031312	26	26	20	17	22.25
RPS3A	40S ribosomal protein S3a isoform 1 [Homo sapiens]	0.397504	0.0010673	0.00447912	0.00257484	0.00192643	0.00395065	0.00323276	55	18	23	42	34.5	0.0084246	0.00697647	0.00964066	0.00748889	0.00813266	151	118	112	117	124.5
FRYL	1 genes:FRYL. 8 proteins in this group did not match any genes. gi|119874201|ref|NP_055845.1|:FRYL:protein furry homolog-like [Homo sapiens] ;gi|530376621|ref|XP_005248139.1|:PREDICTED: protein furry homolog-like isoform X1 [Homo sapiens] ;gi|530376625|ref|XP_005248141.1|:PREDICTED: protein furry homolog-like isoform X3 [Homo sapiens] ;gi|530376627|ref|XP_005248142.1|:PREDICTED: protein furry hom…	0.397489	0.00246972	2.854e-05	8.774e-05	6.605e-05	4.945e-05	5.7945e-05	4	7	9	6	6.5	0.00018088	0.00012433	0.0001433	0.0001346	0.000145777	37	24	19	24	26
ZDBF2	1 genes:ZDBF2.gi|551411917|ref|NP_001272478.1|:ZDBF2:DBF4-type zinc finger-containing protein 2 isoform 2 [Homo sapiens] ;gi|578804657|ref|XP_006712719.1|:ZDBF2:PREDICTED: DBF4-type zinc finger-containing protein 2 isoform X4 [Homo sapiens] ;	0.394586	0.0138771	2.742e-05	0	0	2.112e-05	2.427e-05	3	0	0	2	1.25	6.889e-05	9.291e-05	4.831e-05	3.592e-05	6.15075e-05	11	14	5	5	8.75
ANKRD28	serine/threonine-protein phosphatase 6 regulatory ankyrin repeat subunit A isoform a [Homo sapiens]	0.393715	0.00128581	0.00024501	0.00025105	0.00023099	0.00023583	0.00024072	12	7	11	10	10	0.00067141	0.00066702	0.00069058	0.00041662	0.000611407	48	45	32	25.9615	37.7404
EIF3E	eukaryotic translation initiation factor 3 subunit E [Homo sapiens]	0.393132	0.00069426	0.00202919	0.00246105	0.00278265	0.00351564	0.00269713	42	29	56	63	47.5	0.00609024	0.00676947	0.00607687	0.00850596	0.00686064	184	193	119	224	180
HNRNPD	heterogeneous nuclear ribonucleoprotein D0 isoform c [Homo sapiens]	0.392296	0.101837	0.0003513	6.171e-05	0.00010839	0.00032461	0.000211503	5	0.5	1.5	4	2.75	0.00088781	0.00014452	0.0005941	0.00053013	0.00053914	18.4444	2.83333	8	9.6	9.71944
NARS	1 genes:NARS.gi|4758762|ref|NP_004530.1|:NARS:asparagine--tRNA ligase, cytoplasmic [Homo sapiens] ;gi|530414204|ref|XP_005266757.1|:NARS:PREDICTED: asparagine--tRNA ligase, cytoplasmic isoform X1 [Homo sapiens] ;	0.391735	0.0303577	3.923e-05	0	0	9.063e-05	6.493e-05	1	0	0	2	0.75	0.00016127	0.00028482	0.0001244	9.251e-05	0.00016575	6	10	3	3	5.5
POLRMT	1 genes:POLRMT. 1 proteins in this group did not match any genes. gi|110618253|ref|NP_005026.3|:POLRMT:DNA-directed RNA polymerase, mitochondrial precursor [Homo sapiens] ;gi|530425287|ref|XP_005259637.1|:PREDICTED: DNA-directed RNA polymerase, mitochondrial isoform X1 [Homo sapiens] ;	0.389581	0.10785	0	3.07e-05	7.191e-05	8.076e-05	6.11233e-05	0	1	4	4	2.25	0.00029937	0.00019035	5.543e-05	8.243e-05	0.000156895	25	15	3	6	12.25
YTHDC2	probable ATP-dependent RNA helicase YTHDC2 [Homo sapiens]	0.388315	0.0151942	9.021e-05	0.00013204	6.185e-05	0.00017365	0.000114438	6	5	4	10	6.25	0.0004326	0.00024013	0.00022248	0.0002836	0.000294702	42	22	14	24	25.5
NME1-NME2	NME1-NME2 protein [Homo sapiens]	0.388135	0.291767	0.00020131	0.00028288	4.141e-05	0.00023252	0.00018953	2.5	2	0.5	2.5	1.875	0.00066198	0.00029229	0.00051066	0	0.00048831	12	5	6	0	5.75
DDX23	probable ATP-dependent RNA helicase DDX23 [Homo sapiens]	0.387616	0.00131777	0.00010488	0	5.393e-05	0	7.9405e-05	4	0	2	0	1.5	0.00016166	0.00020938	0.0002217	0.00022668	0.000204855	9	11	8	11	9.75
UGGT1	1 genes:UGGT1.gi|578804601|ref|XP_006712697.1|:UGGT1:PREDICTED: UDP-glucose:glycoprotein glucosyltransferase 1 isoform X1 [Homo sapiens] ;gi|578804603|ref|XP_006712698.1|:UGGT1:PREDICTED: UDP-glucose:glycoprotein glucosyltransferase 1 isoform X2 [Homo sapiens] ;gi|578804605|ref|XP_006712699.1|:UGGT1:PREDICTED: UDP-glucose:glycoprotein glucosyltransferase 1 isoform X3 [Homo sapiens] ;gi|9910280|re…	0.386782	0.0237061	0	0	1.428e-05	0	1.428e-05	0	0	1	0	0.25	5.705e-05	5.038e-05	2.934e-05	1.091e-05	3.692e-05	6	5	2	1	3.5
PSMA4	proteasome subunit alpha type-4 isoform 1 [Homo sapiens]	0.385473	0.00039015	0.00016475	0.00028938	0.00025416	0.00047572	0.000296003	2	2	3	5	3	0.00073363	0.00077743	0.0007836	0.00077692	0.000767895	13	13	9	12	11.75
EIF3G	eukaryotic translation initiation factor 3 subunit G [Homo sapiens]	0.383894	0.0189605	0.00188123	0.00070808	0.00172751	0.00155204	0.00146722	28	6	25	20	19.75	0.00497107	0.00487762	0.0020594	0.0033796	0.00382192	108	100	29	64	75.25
PARN	1 genes:PARN.gi|197333695|ref|NP_001127949.1|:PARN:poly(A)-specific ribonuclease PARN isoform 2 [Homo sapiens] ;gi|339715201|ref|NP_001229921.1|:PARN:poly(A)-specific ribonuclease PARN isoform 3 [Homo sapiens] ;gi|4505611|ref|NP_002573.1|:PARN:poly(A)-specific ribonuclease PARN isoform 1 [Homo sapiens] ;	0.383614	0.00471715	3.72e-05	0	0	0	3.72e-05	1	0	0	0	0.25	7.645e-05	0.00013502	0.00011795	5.847e-05	9.69725e-05	3	5	3	2	3.25
ZC3HAV1	1 genes:ZC3HAV1.gi|27477136|ref|NP_064504.2|:ZC3HAV1:zinc finger CCCH-type antiviral protein 1 isoform 1 [Homo sapiens] ;gi|27477138|ref|NP_078901.3|:ZC3HAV1:zinc finger CCCH-type antiviral protein 1 isoform 2 [Homo sapiens] ;	0.381005	0.0208707	4.767e-05	0	2.451e-05	8.259e-05	5.159e-05	2	0	1	3	1.5	0.00016329	0.00019035	7.558e-05	0.0001124	0.000135405	10	11	3	6	7.5
PHF6	PHD finger protein 6 isoform 2 [Homo sapiens]	0.378687	0.231404	0	0	0	3.98e-05	3.98e-05	0	0	0	0.5	0.125	0.00011015	0.00010005	0	0	0.0001051	2.33333	2	0	0	1.08333
C1orf27	protein odr-4 homolog isoform 1 [Homo sapiens]	0.376522	0.0129015	0.00028414	0	9.741e-05	0	0.000190775	6	0	2	0	2	0.00077863	0.00041256	0.00050054	0.00033498	0.000506677	24	12	10	9	13.75
ILF2	1 genes:ILF2.gi|24234747|ref|NP_004506.2|:ILF2:interleukin enhancer-binding factor 2 isoform 1 [Homo sapiens] ;gi|392513662|ref|NP_001254738.1|:ILF2:interleukin enhancer-binding factor 2 isoform 2 [Homo sapiens] ;	0.375829	0.0367769	0.00011026	9.683e-05	0.00051028	0.00038204	0.000274852	2	1	9	6	4.5	0.00105747	0.00072039	0.00075748	0.00038995	0.000731323	28	18	13	9	17
LARP1	PREDICTED: la-related protein 1 isoform X1 [Homo sapiens]	0.372811	0.00160041	0.00013732	0.00031011	0.00038333	0.00036252	0.00029832	7	9	19	16	12.75	0.00091365	0.00093992	0.00068422	0.00066297	0.00080019	67.9853	66	33	43	52.4963
KRT1	keratin, type II cytoskeletal 1 [Homo sapiens]	0.37221	0.187842	3.524e-05	0	0.00030902	0.00023662	0.000193627	1.05556	0	9	6.13636	4.04798	4.574e-05	0.00062546	0.00114724	0.00026239	0.000520207	2	25.8065	32.5122	10	17.5797
HADHB	1 genes:HADHB.gi|4504327|ref|NP_000174.1|:HADHB:trifunctional enzyme subunit beta, mitochondrial isoform 1 precursor [Homo sapiens] ;gi|528281413|ref|NP_001268442.1|:HADHB:trifunctional enzyme subunit beta, mitochondrial isoform 3 [Homo sapiens] ;	0.370911	0.00179737	0.00018143	0	0.00013995	5.239e-05	0.00012459	4	0	3	1	2	0.00037289	0.00036222	0.00028765	0.00032085	0.000335902	12	11	6	9	9.5
EIF3F	eukaryotic translation initiation factor 3 subunit F [Homo sapiens]	0.369331	0.0010982	0.00337252	0.00169252	0.00222979	0.00173898	0.00225845	56	16	36	25	33.25	0.00651876	0.00529023	0.00521961	0.00743133	0.00611498	158	121	82	157	129.5
HNRNPA2B1	1 genes:HNRNPA2B1. 1 proteins in this group did not match any genes. gi|530384720|ref|XP_005249786.1|:HNRNPA2B1:PREDICTED: heterogeneous nuclear ribonucleoproteins A2/B1 isoform X1 [Homo sapiens] ;gi|578813467|ref|XP_006715777.1|:PREDICTED: heterogeneous nuclear ribonucleoproteins A2/B1 isoform X5 [Homo sapiens] ;	0.367495	0.0226501	6.091e-05	0.00032094	0.00025056	0.00070347	0.00033397	1	3	4	10	4.5	0.00129349	0.00070746	0.0007725	0.00086165	0.000908775	31	16	12	18	19.25
NMT1	1 genes:NMT1. 1 proteins in this group did not match any genes. gi|10835073|ref|NP_066565.1|:NMT1:glycylpeptide N-tetradecanoyltransferase 1 [Homo sapiens] ;gi|530412340|ref|XP_005257479.1|:PREDICTED: glycylpeptide N-tetradecanoyltransferase 1 isoform X2 [Homo sapiens] ;	0.365813	0.0495072	0	0	0	5.007e-05	5.007e-05	0	0	0	1	0.25	0.00014848	0.00012587	0	0.00013627	0.000136873	5	4	0	4	3.25
WDR5	PREDICTED: WD repeat-containing protein 5 isoform X1 [Homo sapiens]	0.365491	0.0075403	0	0	0.00013241	0	0.00013241	0	0	2	0	0.5	0.00044099	0.00046732	0.00013607	0.00040474	0.00036228	10	10	2	8	7.5
PTCD3	pentatricopeptide repeat domain-containing protein 3, mitochondrial precursor [Homo sapiens]	0.365407	0.0587731	0	0	3.209e-05	0	3.209e-05	0	0	1	0	0.25	0.00010689	9.061e-05	6.596e-05	0	8.782e-05	5	4	2	0	2.75
MRPS24	28S ribosomal protein S24, mitochondrial precursor [Homo sapiens]	0.36492	0.572582	0.00012874	0	0	0	0.00012874	1	0	0	0	0.25	0.00035279	0	0	0	0.00035279	4	0	0	0	1
	1 genes:P4HA2. 2 proteins in this group did not match any genes. gi|530380237|ref|XP_005272179.1|:PREDICTED: prolyl 4-hydroxylase subunit alpha-2 isoform X7 [Homo sapiens] ;gi|578810654|ref|XP_006714791.1|:P4HA2:PREDICTED: prolyl 4-hydroxylase subunit alpha-2 isoform X8 [Homo sapiens] ;gi|578810658|ref|XP_006714793.1|:P4HA2:PREDICTED: prolyl 4-hydroxylase subunit alpha-2 isoform X10 [Homo sapiens…	0.364674	0.416373	4.614e-05	0	4.745e-05	0	4.6795e-05	1	0	1	0	0.5	0.00018965	6.699e-05	0	0	0.00012832	6	2	0	0	2
SNRPD3	small nuclear ribonucleoprotein Sm D3 [Homo sapiens]	0.363418	0.0028917	0.0162102	0.00299717	0.00877464	0.0159639	0.0109865	95	10	50	81	59	0.0268865	0.0315884	0.0364312	0.0260176	0.0302309	230	255	202	194	220.25
	PREDICTED: activating signal cointegrator 1 complex subunit 2 isoform X6 [Homo sapiens]	0.361074	0.0191623	0.00022721	0.00019955	0.00020447	6.561e-05	0.00017421	8	4	7	2	5.25	0.00070046	0.00055671	0.00036023	0.00031251	0.000482477	36	27	12	14	22.25
STRAP	serine-threonine kinase receptor-associated protein [Homo sapiens]	0.360924	0.193143	6.143e-05	0	0	0.0001419	0.000101665	1	0	0	2	0.75	0.00037875	0.00040136	6.493e-05	0	0.00028168	9	9	1	0	4.75
SART1	U4/U6.U5 tri-snRNP-associated protein 1 [Homo sapiens]	0.360745	0.0192517	0.00018812	4.721e-05	8.292e-05	0.00043457	0.000188205	7	1	3	14	6.25	0.00053393	0.00044874	0.00068173	0.00042245	0.000521712	29	23	24	20	24
POLDIP2	polymerase delta-interacting protein 2 [Homo sapiens]	0.360173	0.0472296	5.842e-05	0.00010262	0	0.00013496	9.86667e-05	1	1	0	2	1	0.0001601	0.00021207	0.00049401	0.00022959	0.000273943	4	5	8	5	5.5
MARK2	serine/threonine-protein kinase MARK2 isoform c [Homo sapiens]	0.358162	0.111438	2.97e-05	0	0	0	2.97e-05	1	0	0	0	0.25	0.00013563	4.312e-05	0	7.002e-05	8.29233e-05	6.66667	2	0	3	2.91667
CDK13	cyclin-dependent kinase 13 isoform 2 [Homo sapiens]	0.357114	0.00556927	0	0	1.523e-05	0	1.523e-05	0	0	1	0	0.25	5.994e-05	3.455e-05	5.282e-05	2.328e-05	4.26475e-05	5.90909	3.21429	3.375	2	3.62459
SRP14	signal recognition particle 14 kDa protein [Homo sapiens]	0.356305	0.00271319	0	0	0.00016259	0	0.00016259	0	0	1	0	0.25	0.00064981	0.0003443	0.00033418	0.000497	0.000456323	6	3	2	4	3.75
TMA16	translation machinery-associated protein 16 [Homo sapiens]	0.355698	0.00332881	0	0.00018603	0	0.00012233	0.00015418	0	1	0	1	0.5	0.00029023	0.00038444	0.00055971	0.00049945	0.000433458	4	5	5	6	5
EXOSC10	1 genes:EXOSC10. 1 proteins in this group did not match any genes. gi|50301240|ref|NP_001001998.1|:EXOSC10:exosome component 10 isoform 1 [Homo sapiens] ;gi|530360595|ref|XP_005263532.1|:PREDICTED: exosome component 10 isoform X1 [Homo sapiens] ;	0.354955	0.00179705	0	0	0.00014991	5.612e-05	0.000103015	0	0	6	2	2	0.00029958	0.00031746	0.00033381	0.00021003	0.00029022	18	18	13	11	15
SSBP1	1 genes:SSBP1.gi|374671789|ref|NP_001243442.1|:SSBP1:single-stranded DNA-binding protein, mitochondrial precursor [Homo sapiens] ;gi|530387119|ref|XP_005250108.1|:SSBP1:PREDICTED: single-stranded DNA-binding protein, mitochondrial isoform X4 [Homo sapiens] ;	0.354894	0.0888007	0	0.00025516	0.00014941	0	0.000202285	0	1	1	0	0.5	0.0004976	0.00052731	0	0.00068505	0.000569987	5	5	0	6	4
RANBP10	1 genes:RANBP10.gi|40538736|ref|NP_065901.1|:RANBP10:ran-binding protein 10 [Homo sapiens] ;gi|530424156|ref|XP_005256127.1|:RANBP10:PREDICTED: ran-binding protein 10 isoform X1 [Homo sapiens] ;	0.354121	0.564959	0	0	3.566e-05	0	3.566e-05	0	0	1	0	0.25	0	0.0001007	0	0	0.0001007	0	4	0	0	1
KCTD2	BTB/POZ domain-containing protein KCTD2 [Homo sapiens]	0.353669	8.72901e-05	0.00095474	0.00038009	0.00061574	0.00076717	0.000679435	11.679	2.64706	7.32353	8.125	7.44365	0.00182276	0.00188739	0.00207951	0.00189476	0.00192111	32.5468	31.8025	24.0671	29.4899	29.4766
CHD3	chromodomain-helicase-DNA-binding protein 3 isoform 3 [Homo sapiens]	0.353399	0.209688	2.088e-05	0	0	0	2.088e-05	2	0	0	0	0.5	0.0001234	3.538e-05	0	1.847e-05	5.90833e-05	17.25	4.66667	0	2.25	6.04167
SKIV2L2	superkiller viralicidic activity 2-like 2 [Homo sapiens]	0.353359	0.0257797	4.127e-05	7.248e-05	2.122e-05	4.766e-05	4.56575e-05	2	2	1	2	1.75	0.00018376	0.00016477	8.723e-05	8.108e-05	0.00012921	13	11	4	5	8.25
NXF1	1 genes:NXF1. 1 proteins in this group did not match any genes. gi|15487670|ref|NP_006353.2|:NXF1:nuclear RNA export factor 1 isoform 1 [Homo sapiens] ;gi|578821090|ref|XP_006718481.1|:PREDICTED: nuclear RNA export factor 1 isoform X1 [Homo sapiens] ;	0.352912	0.0216555	0	0	3.572e-05	0	3.572e-05	0	0	1	0	0.25	0.00016657	0.00010086	0.00011013	2.73e-05	0.000101215	7	4	3	1	3.75
TAF4	transcription initiation factor TFIID subunit 4 [Homo sapiens]	0.35214	0.0211172	3.963e-05	3.481e-05	0	4.577e-05	4.007e-05	2	1	0	2	1.25	8.145e-05	0.00014386	0.00016755	6.23e-05	0.00011379	6	10	8	4	7
	PREDICTED: uncharacterized protein C7orf50 isoform X3 [Homo sapiens]	0.351839	0.123722	0.00011082	0	0	0	0.00011082	1	0	0	0	0.25	0.00045554	0.00040228	0	8.71e-05	0.000314973	6	5	0	1	3
UPF1	1 genes:UPF1. 1 proteins in this group did not match any genes. gi|18375673|ref|NP_002902.2|:UPF1:regulator of nonsense transcripts 1 [Homo sapiens] ;gi|530415072|ref|XP_005260072.1|:PREDICTED: regulator of nonsense transcripts 1 isoform X1 [Homo sapiens] ;	0.351799	0.0940275	1.923e-05	0	3.956e-05	4.442e-05	3.44033e-05	1	0	2	2	1.25	0.00019762	4.188e-05	6.098e-05	9.069e-05	9.77925e-05	15	3	3	6	6.75
TRIP4	activating signal cointegrator 1 [Homo sapiens]	0.351404	0.0632201	0.00014802	0	3.806e-05	8.548e-05	9.052e-05	4	0	1	2	1.75	0.00038027	0.00034924	3.911e-05	0.00026176	0.000257595	15	13	1	9	9.5
WDR77	methylosome protein 50 [Homo sapiens]	0.351261	0.000912063	0.0143332	0.024072	0.0160345	0.0185156	0.0182388	228	218	248	255	237.25	0.0372965	0.0542642	0.0548177	0.061317	0.0519238	866	1189	825	1241	1030.25
MTPAP	poly(A) RNA polymerase, mitochondrial precursor [Homo sapiens]	0.349495	0.42016	0	0	3.799e-05	4.267e-05	4.033e-05	0	0	1	1	0.5	0.00017715	5.364e-05	0	0	0.000115395	7	2	0	0	2.25
EIF3D	eukaryotic translation initiation factor 3 subunit D [Homo sapiens]	0.349305	0.000337298	0.00255016	0.00144718	0.00181577	0.00158603	0.00184979	65	21	45	35	41.5	0.00575188	0.00467112	0.00456147	0.00619799	0.00529562	214	164	110	201	172.25
CKAP5	1 genes:CKAP5.gi|57164942|ref|NP_001008938.1|:CKAP5:cytoskeleton-associated protein 5 isoform a [Homo sapiens] ;gi|57222563|ref|NP_055571.2|:CKAP5:cytoskeleton-associated protein 5 isoform b [Homo sapiens] ;	0.34902	0.00012141	7.406e-05	9.292e-05	4.353e-05	7.332e-05	7.09575e-05	7	5	4	6	5.5	0.00019571	0.00019971	0.00023485	0.00018295	0.000203305	27	26	21	22	24
USP7	1 genes:USP7.gi|150378533|ref|NP_003461.2|:USP7:ubiquitin carboxyl-terminal hydrolase 7 isoform 1 [Homo sapiens] ;gi|557129022|ref|NP_001273387.1|:USP7:ubiquitin carboxyl-terminal hydrolase 7 isoform 3 [Homo sapiens] ;gi|557129038|ref|NP_001273386.1|:USP7:ubiquitin carboxyl-terminal hydrolase 7 isoform 2 [Homo sapiens] ;	0.348605	0.000779114	0	0	4.013e-05	2.253e-05	3.133e-05	0	0	2	1	0.75	9.356e-05	7.082e-05	0.00010311	9.2e-05	8.98725e-05	7	5	5	6	5.75
LARP4B	1 genes:LARP4B. 2 proteins in this group did not match any genes. gi|530392116|ref|XP_005252488.1|:PREDICTED: la-related protein 4B isoform X1 [Homo sapiens] ;gi|530392118|ref|XP_005252489.1|:LARP4B:PREDICTED: la-related protein 4B isoform X2 [Homo sapiens] ;gi|530392120|ref|XP_005252490.1|:PREDICTED: la-related protein 4B isoform X3 [Homo sapiens] ;gi|530392124|ref|XP_005252492.1|:LARP4B:PREDICT…	0.347991	0.0219259	0	0	0	3.12e-05	3.12e-05	0	0	0	1	0.25	3.701e-05	5.883e-05	0.00011419	0.0001486	8.96575e-05	2	3	4	7	4
PFAS	phosphoribosylformylglycinamidine synthase [Homo sapiens]	0.347203	0.0026238	1.607e-05	0	0	1.856e-05	1.7315e-05	1	0	0	1	0.5	4.403e-05	5.833e-05	3.397e-05	6.315e-05	4.987e-05	4	5	2	5	4
EIF3A	eukaryotic translation initiation factor 3 subunit A [Homo sapiens]	0.347011	0.00017247	0.00104232	0.00133897	0.00137601	0.0012039	0.0012403	67	49	86	67	67.25	0.00331458	0.00382868	0.00295977	0.00419393	0.00357424	311	339	180	343	293.25
MRPL50	39S ribosomal protein L50, mitochondrial [Homo sapiens]	0.346996	0.00114964	0.00013607	0	0	0	0.00013607	1	0	0	0	0.25	0.00046611	0.00049394	0.00028765	0.00032085	0.000392138	5	5	2	3	3.75
PPA1	inorganic pyrophosphatase [Homo sapiens]	0.346955	0.0282272	0.00014879	0	0	0	0.00014879	2	0	0	0	0.5	0.00050966	0.00075611	0.00015726	0.00029235	0.000428845	10	14	2	5	7.75
MAPKAPK5	MAP kinase-activated protein kinase 5 isoform 1 [Homo sapiens]	0.344867	0.0733403	0	0	0	0.00010545	0.00010545	0	0	0	2	0.5	0.00040654	0.00033139	0	0.00017938	0.00030577	13	10	0	5	7
DOCK4	dedicator of cytokinesis protein 4 [Homo sapiens]	0.344312	0.0300054	2.187e-05	5.763e-05	3.374e-05	1.263e-05	3.14675e-05	2	3	3	1	2.25	0.00013485	9.527e-05	9.247e-05	4.298e-05	9.13925e-05	18	12	8	5	10.75
CSE1L	exportin-2 isoform 1 [Homo sapiens]	0.342449	0.000795684	2.214e-05	0	0	2.557e-05	2.3855e-05	1	0	0	1	0.5	7.585e-05	8.037e-05	7.021e-05	5.221e-05	6.966e-05	5	5	3	3	4
RPS6	40S ribosomal protein S6 [Homo sapiens]	0.341579	0.00193753	0.00293571	0.00075832	0.0024865	0.0016954	0.00196898	34	5	28	17	21	0.00703921	0.00526547	0.00620587	0.00454685	0.00576435	119	84	68	67	84.5
COPG2	coatomer subunit gamma-2 [Homo sapiens]	0.341334	0.0409762	0	0	2.539e-05	2.851e-05	2.695e-05	0	0	1	1	0.5	0.00010146	6.451e-05	0.00013045	1.94e-05	7.8955e-05	6	3.6	5	1	3.9
RBMX	RNA-binding motif protein, X chromosome isoform 1 [Homo sapiens]	0.341213	0.00393873	0	0	0	6.351e-05	6.351e-05	0	0	0	1	0.25	0.00022602	0.0001996	0.00023247	8.643e-05	0.00018613	6	5	4	2	4.25
	1 genes:YWHAZ. 1 proteins in this group did not match any genes. gi|530389315|ref|XP_005251117.1|:PREDICTED: 14-3-3 protein zeta/delta isoform X1 [Homo sapiens] ;gi|530389321|ref|XP_005251120.1|:YWHAZ:PREDICTED: 14-3-3 protein zeta/delta isoform X4 [Homo sapiens] ;	0.340963	0.0329971	0.00016797	9.834e-05	0.00011517	6.467e-05	0.000111538	3	1	2	1	1.75	0.00019179	0.00020323	0.00047343	0.00044005	0.000327125	5	5	8	10	7
PGK1	phosphoglycerate kinase 1 [Homo sapiens]	0.338499	0.00709344	0	0	5.303e-05	0.0001191	8.6065e-05	0	0	1	2	0.75	0.00014129	0.00022458	0.00032697	0.00032418	0.000254255	4	6	6	8	6
PHF6	PHD finger protein 6 isoform 1 [Homo sapiens]	0.337694	0.110758	5.89e-05	0	0	3.402e-05	4.646e-05	1	0	0	0.5	0.375	0.00018832	8.553e-05	0	0.00013889	0.00013758	4.66667	2	0	3	2.41667
FAM207A	1 genes:FAM207A. 1 proteins in this group did not match any genes. gi|17158023|ref|NP_478070.1|:FAM207A:protein FAM207A [Homo sapiens] ;gi|530419381|ref|XP_005261247.1|:PREDICTED: protein FAM207A isoform X2 [Homo sapiens] ;	0.337554	0.00869265	0	0	0	0.00021594	0.00021594	0	0	0	2	0.5	0.00083251	0.00081435	0.00069161	0.00022041	0.00063972	13	12	7	3	8.75
SSR4	1 genes:SSR4.gi|325301072|ref|NP_001191455.1|:SSR4:translocon-associated protein subunit delta isoform 1 precursor [Homo sapiens] ;gi|325301078|ref|NP_001191456.1|:SSR4:translocon-associated protein subunit delta isoform 3 precursor [Homo sapiens] ;gi|5454090|ref|NP_006271.1|:SSR4:translocon-associated protein subunit delta isoform 2 precursor [Homo sapiens] ;	0.335233	0.0244532	0.00011685	0	0.00012017	0.00013496	0.000123993	1	0	1	1	0.75	0.00024015	0.00025448	0.00061751	0.00036735	0.000369873	3	3	5	4	3.75
PDCD4	1 genes:PDCD4.gi|21735596|ref|NP_055271.2|:PDCD4:programmed cell death protein 4 isoform 1 [Homo sapiens] ;gi|21735598|ref|NP_663314.1|:PDCD4:programmed cell death protein 4 isoform 2 [Homo sapiens] ;gi|313760537|ref|NP_001186421.1|:PDCD4:programmed cell death protein 4 isoform 3 [Homo sapiens] ;	0.334337	0.000264148	0.00041258	0	0.00033003	0.00031769	0.000353433	9	0	7	6	5.5	0.001162	0.00106496	0.00092061	0.0010809	0.00105712	37	32	19	30	29.5
SUPT16H	FACT complex subunit SPT16 [Homo sapiens]	0.334254	0.0145649	6.16e-05	3.607e-05	6.336e-05	0.00011859	6.9905e-05	3	1	3	5	3	0.00014068	0.00025343	0.00015193	0.00029051	0.000209138	10	17	7	18	13
PSMC4	26S protease regulatory subunit 6B isoform 1 [Homo sapiens]	0.333321	0.0235475	0.00010287	9.035e-05	5.29e-05	0.00011882	9.1235e-05	2	1	1	2	1.5	0.00038761	0.00011202	0.00027182	0.00032341	0.000273715	11	3	5	8	6.75
RPS23	40S ribosomal protein S23 [Homo sapiens]	0.332989	0.000987136	0.00210487	0.00264087	0.00170093	0.00069462	0.00178532	14	10	11	4	9.75	0.00566504	0.00414768	0.00619757	0.00543572	0.0053615	55	38	39	46	44.5
PKP2	1 genes:PKP2.gi|148664186|ref|NP_001005242.2|:PKP2:plakophilin-2 isoform 2a [Homo sapiens] ;gi|148664226|ref|NP_004563.2|:PKP2:plakophilin-2 isoform 2b [Homo sapiens] ;	0.329262	0.30356	0	0	2.642e-05	0	2.642e-05	0	0	1	0	0.25	0.00012318	3.73e-05	0	0	8.024e-05	7	2	0	0	2.25
UBR5	1 genes:UBR5. 4 proteins in this group did not match any genes. gi|15147337|ref|NP_056986.2|:UBR5:E3 ubiquitin-protein ligase UBR5 isoform 1 [Homo sapiens] ;gi|530389102|ref|XP_005251013.1|:PREDICTED: E3 ubiquitin-protein ligase UBR5 isoform X1 [Homo sapiens] ;gi|530389104|ref|XP_005251014.1|:PREDICTED: E3 ubiquitin-protein ligase UBR5 isoform X2 [Homo sapiens] ;gi|530389108|ref|XP_005251016.1|:P…	0.328893	0.11031	2.304e-05	0	7.9e-06	8.87e-06	1.327e-05	3	0	1	1	1.25	7.893e-05	5.019e-05	8.12e-06	2.415e-05	4.03475e-05	15	9	1	4	7.25
EIF3I	eukaryotic translation initiation factor 3 subunit I [Homo sapiens]	0.327229	0.00325965	0.00588763	0.00313735	0.00285756	0.00435527	0.00405945	89	27	42	57	53.75	0.00897342	0.0150321	0.0102784	0.0153382	0.0124055	198	313	147	295	238.25
MED14	1 genes:MED14. 2 proteins in this group did not match any genes. gi|28558973|ref|NP_004220.2|:MED14:mediator of RNA polymerase II transcription subunit 14 [Homo sapiens] ;gi|530421642|ref|XP_005272756.1|:PREDICTED: mediator of RNA polymerase II transcription subunit 14 isoform X1 [Homo sapiens] ;gi|530421644|ref|XP_005272757.1|:PREDICTED: mediator of RNA polymerase II transcription subunit 14 iso…	0.327166	0.0315999	4.436e-05	2.597e-05	1.521e-05	0	2.85133e-05	3	1	1	0	1.25	0.00015195	6.441e-05	6.252e-05	6.973e-05	8.71525e-05	15	6	4	6	7.75
PRMT1	1 genes:PRMT1.gi|151301219|ref|NP_938074.2|:PRMT1:protein arginine N-methyltransferase 1 isoform 3 [Homo sapiens] ;gi|154759421|ref|NP_001527.3|:PRMT1:protein arginine N-methyltransferase 1 isoform 1 [Homo sapiens] ;gi|530416391|ref|XP_005258899.1|:PRMT1:PREDICTED: protein arginine N-methyltransferase 1 isoform X2 [Homo sapiens] ;	0.324394	0.00938418	0.00024362	0	0	7.035e-05	0.000156985	4	0	0	1	1.25	0.00054243	0.00039795	0.00070813	0.00028722	0.000483932	13	9	11	6	9.75
RPS24	1 genes:RPS24. 1 proteins in this group did not match any genes. gi|14916501|ref|NP_148982.1|:RPS24:40S ribosomal protein S24 isoform a [Homo sapiens] ;gi|214010222|ref|NP_001135755.1|:RPS24:40S ribosomal protein S24 isoform e [Homo sapiens] ;gi|214010226|ref|NP_001135757.1|:RPS24:40S ribosomal protein S24 isoform d [Homo sapiens] ;gi|4506703|ref|NP_001017.1|:RPS24:40S ribosomal protein S24 isofo…	0.324119	0.000956711	0.00248074	0.00377644	0.00102056	0.00229225	0.0023925	15	13	6	12	11.5	0.00736455	0.00768412	0.00576851	0.00870897	0.00738154	65	64	33	67	57.25
HSP90B1	endoplasmin precursor [Homo sapiens]	0.320786	0.0553611	2.677e-05	4.703e-05	0	0	3.69e-05	1	1	0	0	0.5	0.00022011	4.859e-05	0.00012829	6.313e-05	0.00011503	12	2.5	4.53333	3	5.50833
EIF3H	eukaryotic translation initiation factor 3 subunit H [Homo sapiens]	0.319528	5.66111e-05	0.00225992	0.0021457	0.00175892	0.00261025	0.0021937	37	20	28	37	30.5	0.00619292	0.0071834	0.00794064	0.00614473	0.00686542	148	162	123	128	140.25
ALG13	1 genes:ALG13. 4 proteins in this group did not match any genes. gi|153791910|ref|NP_001093392.1|:ALG13:putative bifunctional UDP-N-acetylglucosamine transferase and deubiquitinase ALG13 isoform 1 [Homo sapiens] ;gi|380848751|ref|NP_001244160.1|:ALG13:putative bifunctional UDP-N-acetylglucosamine transferase and deubiquitinase ALG13 isoform 6 [Homo sapiens] ;gi|380848759|ref|NP_001244166.1|:ALG13…	0.319142	0.00510677	0	0	1.945e-05	6.552e-05	4.2485e-05	0	0	1	3	1	0.00012954	0.00010982	9.993e-05	0.0001932	0.000133123	10	8	5	13	9
ARHGEF2	1 genes:ARHGEF2.gi|15011974|ref|NP_004714.2|:ARHGEF2:rho guanine nucleotide exchange factor 2 isoform 3 [Homo sapiens] ;gi|253735775|ref|NP_001155855.1|:ARHGEF2:rho guanine nucleotide exchange factor 2 isoform 1 [Homo sapiens] ;gi|253735778|ref|NP_001155856.1|:ARHGEF2:rho guanine nucleotide exchange factor 2 isoform 2 [Homo sapiens] ;gi|530365588|ref|XP_005245644.1|:ARHGEF2:PREDICTED: rho guanine…	0.318056	0.0042812	0.0001571	3.942e-05	0.00016157	5.184e-05	0.000102483	7	1	7	2	4.25	0.00041512	0.00034215	0.00028465	0.00024694	0.000322215	27	21	12	14	18.5
[truncated: 712 more rows]

## Sheet: IC2 FLAG IP (Fig.1C)
				IC2-BioID FLAG IP										BioID control FLAG IP
[truncated: 12 more rows]

## Sheet: IC2 Orbitrap (Fig. 2)
				IC2-BioID Velos										BioID control Velos
[truncated: 3,983 more rows]

## Sheet: IC1 (Fig.3C)
				IC1-BioID										BioID control
[truncated: 3,846 more rows]

[truncated: 18 more sheets: IC2 (Fig.3C), LIC1 (Fig.3C), LIC2 (Fig.3C), p62 (Fig.3C), RB (Fig.3C), TcTex (Fig.3C), NT BICD1 (Fig. 6), NT BICD2( Fig. 6), NT HOOK1( Fig. 6), NT HOOK3 ( Fig. 6), NT NIN  ( Fig. 6), NT NINL  ( Fig. 6), CT BICD1 ( Fig. 6), CT BICD2 ( Fig. 6), CT HOOK1 ( Fig. 6), CT HOOK3 (Fig. 6), CT NIN ( Fig. 6), CT NINL ( Fig. 6)]
